# Supplementary material for: Circumpolar dataset of sequenced specimens of Promachocrinus kerguelensis (Echinodermata, Crinoidea)
Source: Zookeys. 2013 Jul 4;(315):55–64. doi: 10.3897/zookeys.315.5673 (PMC3713352; doi:10.3897/zookeys.315.5673)
Supplement: Supplementary file 1 — Sampling data associated to the 1307 specimens of Promachocrinus kerguelensis sequenced in Hemery et al. (2012). (doi: 10.3897/zookeys.315.5673.app) File format: Comma-Separated Values File (csv). [file ZooKeys-315-055-s001.csv]

Sample ID	BOLD ID	GenBank ID	SeqID	Haplotype	clade	Field Number	Museum ID	Institution Storing	Phylum	Class	Order	Family	Subfamily	Genus	Species	Identifier	Collectors	Cruise	Vessel	Sampling Gear	Date Collected	Region	Sector	Exact Site	Station	Latitude	Longitude	Depth
7682	CRIRS401-09	HM398453	AS7682Prom	H046	D	06-0768-2		British Antarctic Survey	Echinodermata	Crinoidea	Comatulida	Antedonidae	Heliometrinae	Promachocrinus	Promachocrinus kerguelensis	Marc Eléaume	H. Griffiths	BIOPEARL II (JR179)	RV James Clark Ross	Agassiz Trawl	2008	Marie Byrd Land	Amundsen Sea		06-0768	-73.9800	-107.4080	-536
7683	CRIRS402-09	HM398454	AS7683Prom	H046	D	06-0768-3		British Antarctic Survey	Echinodermata	Crinoidea	Comatulida	Antedonidae	Heliometrinae	Promachocrinus	Promachocrinus kerguelensis	Marc Eléaume	H. Griffiths	BIOPEARL II (JR179)	RV James Clark Ross	Agassiz Trawl	2008	Marie Byrd Land	Amundsen Sea		06-0768	-73.9800	-107.4080	-536
7684	CRIRS403-09	HM398455	AS7684Prom	H009	C	06-0768-4		British Antarctic Survey	Echinodermata	Crinoidea	Comatulida	Antedonidae	Heliometrinae	Promachocrinus	Promachocrinus kerguelensis	Marc Eléaume	H. Griffiths	BIOPEARL II (JR179)	RV James Clark Ross	Agassiz Trawl	2008	Marie Byrd Land	Amundsen Sea		06-0768	-73.9800	-107.4080	-536
7687	CRIRS404-09	HM398456	AS7687Prom	H046	D	06-0768-7		British Antarctic Survey	Echinodermata	Crinoidea	Comatulida	Antedonidae	Heliometrinae	Promachocrinus	Promachocrinus kerguelensis	Marc Eléaume	H. Griffiths	BIOPEARL II (JR179)	RV James Clark Ross	Agassiz Trawl	2008	Marie Byrd Land	Amundsen Sea		06-0768	-73.9800	-107.4080	-536
7688	CRIRS405-09	HM398457	AS7688Prom	H009	C	06-0768-8		British Antarctic Survey	Echinodermata	Crinoidea	Comatulida	Antedonidae	Heliometrinae	Promachocrinus	Promachocrinus kerguelensis	Marc Eléaume	H. Griffiths	BIOPEARL II (JR179)	RV James Clark Ross	Agassiz Trawl	2008	Marie Byrd Land	Amundsen Sea		06-0768	-73.9800	-107.4080	-536
7689	CRIRS406-09	HM398458	AS7689Prom	H009	C	06-0768-9		British Antarctic Survey	Echinodermata	Crinoidea	Comatulida	Antedonidae	Heliometrinae	Promachocrinus	Promachocrinus kerguelensis	Marc Eléaume	H. Griffiths	BIOPEARL II (JR179)	RV James Clark Ross	Agassiz Trawl	2008	Marie Byrd Land	Amundsen Sea		06-0768	-73.9800	-107.4080	-536
76810	CRIRS407-09	HM398459	AS76810Pro	H046	D	06-0768-10		British Antarctic Survey	Echinodermata	Crinoidea	Comatulida	Antedonidae	Heliometrinae	Promachocrinus	Promachocrinus kerguelensis	Marc Eléaume	H. Griffiths	BIOPEARL II (JR179)	RV James Clark Ross	Agassiz Trawl	2008	Marie Byrd Land	Amundsen Sea		06-0768	-73.9800	-107.4080	-536
76811	CRIRS408-09	HM398460	AS76811Pro	H074	D	06-0768-11		British Antarctic Survey	Echinodermata	Crinoidea	Comatulida	Antedonidae	Heliometrinae	Promachocrinus	Promachocrinus kerguelensis	Marc Eléaume	H. Griffiths	BIOPEARL II (JR179)	RV James Clark Ross	Agassiz Trawl	2008	Marie Byrd Land	Amundsen Sea		06-0768	-73.9800	-107.4080	-536
1751	CRIRS377-09	HM398432	AS1751Prom	H012	F	06-0175-1		British Antarctic Survey	Echinodermata	Crinoidea	Comatulida	Antedonidae	Heliometrinae	Promachocrinus	Promachocrinus kerguelensis	Marc Eléaume	H. Griffiths	BIOPEARL II (JR179)	RV James Clark Ross	Agassiz Trawl	2008	Marie Byrd Land	Amundsen Sea		06-0175	-71.8100	-106.3300	-577
pk1	CRIRS410-09	HM398462	ASpk1Proma	H046	D	06-Pk1		British Antarctic Survey	Echinodermata	Crinoidea	Comatulida	Antedonidae	Heliometrinae	Promachocrinus	Promachocrinus kerguelensis	Marc Eléaume	H. Griffiths	BIOPEARL II (JR179)	RV James Clark Ross	Agassiz Trawl	2008	Marie Byrd Land	Amundsen Sea			-74.4023	-104.6150	-496
11431	CRIRS409-09	HM398461	AS11431Pro	H046	D	06-1143-1		British Antarctic Survey	Echinodermata	Crinoidea	Comatulida	Antedonidae	Heliometrinae	Promachocrinus	Promachocrinus kerguelensis	Marc Eléaume	H. Griffiths	BIOPEARL II (JR179)	RV James Clark Ross	Agassiz Trawl	2008	Marie Byrd Land	Amundsen Sea		06-1143	-74.4050	-104.6110	-499
2891	CRIRS383-09	HM398438	AS2891Prom	H022	D	06-0289-1		British Antarctic Survey	Echinodermata	Crinoidea	Comatulida	Antedonidae	Heliometrinae	Promachocrinus	Promachocrinus kerguelensis	Marc Eléaume	H. Griffiths	BIOPEARL II (JR179)	RV James Clark Ross	Agassiz Trawl	2008	Marie Byrd Land	Amundsen Sea		06-0289	-74.4770	-104.2570	-1026
3292	CRIRS385-09	HM398439	AS3292Prom	H022	D	06-0329-2		British Antarctic Survey	Echinodermata	Crinoidea	Comatulida	Antedonidae	Heliometrinae	Promachocrinus	Promachocrinus kerguelensis	Marc Eléaume	H. Griffiths	BIOPEARL II (JR179)	RV James Clark Ross	Agassiz Trawl	2008	Marie Byrd Land	Amundsen Sea		06-0329	-74.4770	-104.2570	-1026
3293	CRIRS386-09	HM398440	AS3293Prom	H046	D	06-0329-3		British Antarctic Survey	Echinodermata	Crinoidea	Comatulida	Antedonidae	Heliometrinae	Promachocrinus	Promachocrinus kerguelensis	Marc Eléaume	H. Griffiths	BIOPEARL II (JR179)	RV James Clark Ross	Agassiz Trawl	2008	Marie Byrd Land	Amundsen Sea		06-0329	-74.4770	-104.2570	-1026
2741	CRIRS380-09	HM398435	AS2741Prom	H073	D	06-0274-1		British Antarctic Survey	Echinodermata	Crinoidea	Comatulida	Antedonidae	Heliometrinae	Promachocrinus	Promachocrinus kerguelensis	Marc Eléaume	H. Griffiths	BIOPEARL II (JR179)	RV James Clark Ross	Agassiz Trawl	2008	Marie Byrd Land	Amundsen Sea		06-0274	-74.4800	-104.2550	-1037
2751	CRIRS381-09	HM398436	AS2751Prom	H022	D	06-0275-1		British Antarctic Survey	Echinodermata	Crinoidea	Comatulida	Antedonidae	Heliometrinae	Promachocrinus	Promachocrinus kerguelensis	Marc Eléaume	H. Griffiths	BIOPEARL II (JR179)	RV James Clark Ross	Agassiz Trawl	2008	Marie Byrd Land	Amundsen Sea		06-0275	-74.4800	-104.2550	-1037
2752	CRIRS382-09	HM398437	AS2752Prom	H022	D	06-0275-2		British Antarctic Survey	Echinodermata	Crinoidea	Comatulida	Antedonidae	Heliometrinae	Promachocrinus	Promachocrinus kerguelensis	Marc Eléaume	H. Griffiths	BIOPEARL II (JR179)	RV James Clark Ross	Agassiz Trawl	2008	Marie Byrd Land	Amundsen Sea		06-0275	-74.4800	-104.2550	-1037
PK08261	PROKE007-11	JN640557	WPPK08261P	H012	F	09-0826	IE-2009-9016	Museum National d'Histoire Naturelle, Paris	Echinodermata	Crinoidea	Comatulida	Antedonidae	Heliometrinae	Promachocrinus	Promachocrinus kerguelensis	Lenaïg G. Hemery	D. Barnes & C. Sands	BASWAP (JR230)	RV James Clark Ross	Agassiz Trawl	09-Dec-2009	Palmer Land	West Antarctic Peninsula	Marguerite Bay	09-0826	-67.7160	-70.4000	-589
PK08251	PROKE009-11	JN640555	WPPK08251P	H009	C	09-0825	IE-2009-9018	Museum National d'Histoire Naturelle, Paris	Echinodermata	Crinoidea	Comatulida	Antedonidae	Heliometrinae	Promachocrinus	Promachocrinus kerguelensis	Lenaïg G. Hemery	D. Barnes & C. Sands	BASWAP (JR230)	RV James Clark Ross	Agassiz Trawl	09-Dec-2009	Palmer Land	West Antarctic Peninsula	Marguerite Bay	09-0825	-67.7160	-70.4000	-589
PK08931	PROKE011-11	JN640553	WPPK08931P	H010	C	09-0893	IE-2009-9020	Museum National d'Histoire Naturelle, Paris	Echinodermata	Crinoidea	Comatulida	Antedonidae	Heliometrinae	Promachocrinus	Promachocrinus kerguelensis	Lenaïg G. Hemery	D. Barnes & C. Sands	BASWAP (JR230)	RV James Clark Ross	Agassiz Trawl	10-Dec-2009	Palmer Land	West Antarctic Peninsula	Marguerite Bay	09-0893	-67.5370	-70.2060	-523
PK08932	PROKE012-11	JN640552	WPPK08932P	H009	C	09-0893	IE-2009-9021	Museum National d'Histoire Naturelle, Paris	Echinodermata	Crinoidea	Comatulida	Antedonidae	Heliometrinae	Promachocrinus	Promachocrinus kerguelensis	Lenaïg G. Hemery	D. Barnes & C. Sands	BASWAP (JR230)	RV James Clark Ross	Agassiz Trawl	10-Dec-2009	Palmer Land	West Antarctic Peninsula	Marguerite Bay	09-0893	-67.5370	-70.2060	-523
PK08933	PROKE013-11	JN640551	WPPK08933P	H046	D	09-0893	IE-2009-9022	Museum National d'Histoire Naturelle, Paris	Echinodermata	Crinoidea	Comatulida	Antedonidae	Heliometrinae	Promachocrinus	Promachocrinus kerguelensis	Lenaïg G. Hemery	D. Barnes & C. Sands	BASWAP (JR230)	RV James Clark Ross	Agassiz Trawl	10-Dec-2009	Palmer Land	West Antarctic Peninsula	Marguerite Bay	09-0893	-67.5370	-70.2060	-523
PK09341	PROKE023-11	JN640541	WPPK09341P	H009	C	09-0934	IE-2009-9032	Museum National d'Histoire Naturelle, Paris	Echinodermata	Crinoidea	Comatulida	Antedonidae	Heliometrinae	Promachocrinus	Promachocrinus kerguelensis	Lenaïg G. Hemery	D. Barnes & C. Sands	BASWAP (JR230)	RV James Clark Ross	Agassiz Trawl	10-Dec-2009	Palmer Land	West Antarctic Peninsula	Marguerite Bay	09-0934	-67.5260	-70.1950	-530
PK09342	PROKE024-11	JN640540	WPPK09342P	H046	D	09-0934	IE-2009-9033	Museum National d'Histoire Naturelle, Paris	Echinodermata	Crinoidea	Comatulida	Antedonidae	Heliometrinae	Promachocrinus	Promachocrinus kerguelensis	Lenaïg G. Hemery	D. Barnes & C. Sands	BASWAP (JR230)	RV James Clark Ross	Agassiz Trawl	10-Dec-2009	Palmer Land	West Antarctic Peninsula	Marguerite Bay	09-0934	-67.5260	-70.1950	-530
PK08651	PROKE008-11	JN640556	WPPK08651P	H076	C	09-0865	IE-2009-9017	Museum National d'Histoire Naturelle, Paris	Echinodermata	Crinoidea	Comatulida	Antedonidae	Heliometrinae	Promachocrinus	Promachocrinus kerguelensis	Lenaïg G. Hemery	D. Barnes & C. Sands	BASWAP (JR230)	RV James Clark Ross	Agassiz Trawl	10-Dec-2009	Palmer Land	West Antarctic Peninsula	Marguerite Bay	09-0865	-67.5460	-70.1890	-508
PK06691	PROKE001-11	JN640563	WPPK06691P	H046	D	09-0669	IE-2009-9010	Museum National d'Histoire Naturelle, Paris	Echinodermata	Crinoidea	Comatulida	Antedonidae	Heliometrinae	Promachocrinus	Promachocrinus kerguelensis	Lenaïg G. Hemery	D. Barnes & C. Sands	BASWAP (JR230)	RV James Clark Ross	Agassiz Trawl	09-Dec-2009	Palmer Land	West Antarctic Peninsula	Marguerite Bay	09-0669	-67.7520	-70.0630	-586
PK03421	PROKE003-11	JN640561	WPPK03421P	H077	C	09-0342	IE-2009-9012	Museum National d'Histoire Naturelle, Paris	Echinodermata	Crinoidea	Comatulida	Antedonidae	Heliometrinae	Promachocrinus	Promachocrinus kerguelensis	Lenaïg G. Hemery	D. Barnes & C. Sands	BASWAP (JR230)	RV James Clark Ross	Agassiz Trawl	05-Dec-2009	Palmer Land	West Antarctic Peninsula	Marguerite Bay	09-0342	-67.1120	-69.6320	-549
PK02811	PROKE014-11	JN640550	WPPK02811P	H012	F	09-0281	IE-2009-9023	Museum National d'Histoire Naturelle, Paris	Echinodermata	Crinoidea	Comatulida	Antedonidae	Heliometrinae	Promachocrinus	Promachocrinus kerguelensis	Lenaïg G. Hemery	D. Barnes & C. Sands	BASWAP (JR230)	RV James Clark Ross	Agassiz Trawl	04-Dec-2009	Palmer Land	West Antarctic Peninsula	Marguerite Bay	09-0281	-67.1070	-69.6180	-535
PK02812	PROKE015-11	JN640549	WPPK02812P	H046	D	09-0281	IE-2009-9024	Museum National d'Histoire Naturelle, Paris	Echinodermata	Crinoidea	Comatulida	Antedonidae	Heliometrinae	Promachocrinus	Promachocrinus kerguelensis	Lenaïg G. Hemery	D. Barnes & C. Sands	BASWAP (JR230)	RV James Clark Ross	Agassiz Trawl	04-Dec-2009	Palmer Land	West Antarctic Peninsula	Marguerite Bay	09-0281	-67.1070	-69.6180	-535
PK02631	PROKE019-11	JN640545	WPPK02631P	H079	C	09-0263	IE-2009-9028	Museum National d'Histoire Naturelle, Paris	Echinodermata	Crinoidea	Comatulida	Antedonidae	Heliometrinae	Promachocrinus	Promachocrinus kerguelensis	Lenaïg G. Hemery	D. Barnes & C. Sands	BASWAP (JR230)	RV James Clark Ross	Agassiz Trawl	04-Dec-2009	Palmer Land	West Antarctic Peninsula	Marguerite Bay	09-0263	-67.1070	-69.6180	-535
PK02632	PROKE020-11	JN640544	WPPK02632P	H009	C	09-0263	IE-2009-9029	Museum National d'Histoire Naturelle, Paris	Echinodermata	Crinoidea	Comatulida	Antedonidae	Heliometrinae	Promachocrinus	Promachocrinus kerguelensis	Lenaïg G. Hemery	D. Barnes & C. Sands	BASWAP (JR230)	RV James Clark Ross	Agassiz Trawl	04-Dec-2009	Palmer Land	West Antarctic Peninsula	Marguerite Bay	09-0263	-67.1070	-69.6180	-535
PK02633	PROKE021-11	JN640543	WPPK02633P	H010	C	09-0263	IE-2009-9030	Museum National d'Histoire Naturelle, Paris	Echinodermata	Crinoidea	Comatulida	Antedonidae	Heliometrinae	Promachocrinus	Promachocrinus kerguelensis	Lenaïg G. Hemery	D. Barnes & C. Sands	BASWAP (JR230)	RV James Clark Ross	Agassiz Trawl	04-Dec-2009	Palmer Land	West Antarctic Peninsula	Marguerite Bay	09-0263	-67.1070	-69.6180	-535
PK01231	PROKE010-11	JN640554	WPPK01231P	H046	D	09-0123	IE-2009-9019	Museum National d'Histoire Naturelle, Paris	Echinodermata	Crinoidea	Comatulida	Antedonidae	Heliometrinae	Promachocrinus	Promachocrinus kerguelensis	Lenaïg G. Hemery	D. Barnes & C. Sands	BASWAP (JR230)	RV James Clark Ross	Agassiz Trawl	03-Dec-2009	Palmer Land	West Antarctic Peninsula	Marguerite Bay	09-0123	-67.9840	-68.6140	-424
PK00661	PROKE016-11	JN640548	WPPK00661P	H075	C	09-0066	IE-2009-9025	Museum National d'Histoire Naturelle, Paris	Echinodermata	Crinoidea	Comatulida	Antedonidae	Heliometrinae	Promachocrinus	Promachocrinus kerguelensis	Lenaïg G. Hemery	D. Barnes & C. Sands	BASWAP (JR230)	RV James Clark Ross	Agassiz Trawl	02-Dec-2009	Palmer Land	West Antarctic Peninsula	Marguerite Bay	09-0066	-67.9900	-68.6040	-505
PK00662	PROKE017-11	JN640547	WPPK00662P	H022	D	09-0066	IE-2009-9026	Museum National d'Histoire Naturelle, Paris	Echinodermata	Crinoidea	Comatulida	Antedonidae	Heliometrinae	Promachocrinus	Promachocrinus kerguelensis	Lenaïg G. Hemery	D. Barnes & C. Sands	BASWAP (JR230)	RV James Clark Ross	Agassiz Trawl	02-Dec-2009	Palmer Land	West Antarctic Peninsula	Marguerite Bay	09-0066	-67.9900	-68.6040	-505
PK00301	PROKE005-11	JN640559	WPPK00301P	H080	D	09-0030	IE-2009-9014	Museum National d'Histoire Naturelle, Paris	Echinodermata	Crinoidea	Comatulida	Antedonidae	Heliometrinae	Promachocrinus	Promachocrinus kerguelensis	Lenaïg G. Hemery	D. Barnes & C. Sands	BASWAP (JR230)	RV James Clark Ross	Agassiz Trawl	02-Dec-2009	Palmer Land	West Antarctic Peninsula	Marguerite Bay	09-0030	-67.9080	-68.5470	-494
PK00201	PROKE018-11	JN640546	WPPK00201P	H006	E2	09-0020	IE-2009-9027	Museum National d'Histoire Naturelle, Paris	Echinodermata	Crinoidea	Comatulida	Antedonidae	Heliometrinae	Promachocrinus	Promachocrinus kerguelensis	Lenaïg G. Hemery	D. Barnes & C. Sands	BASWAP (JR230)	RV James Clark Ross	Agassiz Trawl	02-Dec-2009	Palmer Land	West Antarctic Peninsula	Marguerite Bay	09-0020	-67.9080	-68.5470	-494
PK00581	PROKE004-11	JN640560	WPPK00581P	H077	C	09-0058	IE-2009-9013	Museum National d'Histoire Naturelle, Paris	Echinodermata	Crinoidea	Comatulida	Antedonidae	Heliometrinae	Promachocrinus	Promachocrinus kerguelensis	Lenaïg G. Hemery	D. Barnes & C. Sands	BASWAP (JR230)	RV James Clark Ross	Agassiz Trawl	02-Dec-2009	Palmer Land	West Antarctic Peninsula	Marguerite Bay	09-0058	-67.9070	-68.5280	-544
PK01691	PROKE022-11	JN640542	WPPK01691P	H081	D	09-0169	IE-2009-9031	Museum National d'Histoire Naturelle, Paris	Echinodermata	Crinoidea	Comatulida	Antedonidae	Heliometrinae	Promachocrinus	Promachocrinus kerguelensis	Lenaïg G. Hemery	D. Barnes & C. Sands	BASWAP (JR230)	RV James Clark Ross	Agassiz Trawl	03-Dec-2009	Palmer Land	West Antarctic Peninsula	Marguerite Bay	09-0169	-67.9830	-68.4380	-586
PK01631	PROKE002-11	JN640562	WPPK01631P	H046	D	09-0163	IE-2009-9011	Museum National d'Histoire Naturelle, Paris	Echinodermata	Crinoidea	Comatulida	Antedonidae	Heliometrinae	Promachocrinus	Promachocrinus kerguelensis	Lenaïg G. Hemery	D. Barnes & C. Sands	BASWAP (JR230)	RV James Clark Ross	Agassiz Trawl	03-Dec-2009	Palmer Land	West Antarctic Peninsula	Marguerite Bay	09-0163	-67.9800	-68.4270	-591
PK01561	PROKE025-11	JN640539	WPPK01561P	H006	E2	09-0156	IE-2009-9034	Museum National d'Histoire Naturelle, Paris	Echinodermata	Crinoidea	Comatulida	Antedonidae	Heliometrinae	Promachocrinus	Promachocrinus kerguelensis	Lenaïg G. Hemery	D. Barnes & C. Sands	BASWAP (JR230)	RV James Clark Ross	Agassiz Trawl	03-Dec-2009	Palmer Land	West Antarctic Peninsula	Marguerite Bay	09-0156	-67.9800	-68.4270	-591
PK01562	PROKE026-11	JN640538	WPPK01562P	H046	D	09-0156	IE-2009-9035	Museum National d'Histoire Naturelle, Paris	Echinodermata	Crinoidea	Comatulida	Antedonidae	Heliometrinae	Promachocrinus	Promachocrinus kerguelensis	Lenaïg G. Hemery	D. Barnes & C. Sands	BASWAP (JR230)	RV James Clark Ross	Agassiz Trawl	03-Dec-2009	Palmer Land	West Antarctic Peninsula	Marguerite Bay	09-0156	-67.9800	-68.4270	-591
PK01441	PROKE006-11	JN640558	WPPK01441P	H078	C	09-0144	IE-2009-9015	Museum National d'Histoire Naturelle, Paris	Echinodermata	Crinoidea	Comatulida	Antedonidae	Heliometrinae	Promachocrinus	Promachocrinus kerguelensis	Lenaïg G. Hemery	D. Barnes & C. Sands	BASWAP (JR230)	RV James Clark Ross	Agassiz Trawl	03-Dec-2009	Palmer Land	West Antarctic Peninsula	Marguerite Bay	09-0144	-67.9850	-68.3970	-556
1881	CRIRS378-09	HM398433	SA1881Prom	H089	D	06-0188-1		British Antarctic Survey	Echinodermata	Crinoidea	Comatulida	Antedonidae	Heliometrinae	Promachocrinus	Promachocrinus kerguelensis	Marc Eléaume	K. Linse	BIOPEARL I (JR144)	RV James Clark Ross	Agassiz Trawl	2006	Scotia Arc	South Shetland Island		06-0188	-62.3960	-61.7630	-434
1882	CRIRS379-09	HM398434	SA1882Prom	H090	D	06-0188-2		British Antarctic Survey	Echinodermata	Crinoidea	Comatulida	Antedonidae	Heliometrinae	Promachocrinus	Promachocrinus kerguelensis	Marc Eléaume	K. Linse	BIOPEARL I (JR144)	RV James Clark Ross	Agassiz Trawl	2006	Scotia Arc	South Shetland Island		06-0188	-62.3960	-61.7630	-434
10478PkB	PROKE141-11	JN640423	SA10478PkB	H099	D	ST104-78-B	E4455	Scripps Institution of Oceanography	Echinodermata	Crinoidea	Comatulida	Antedonidae	Heliometrinae	Promachocrinus	Promachocrinus kerguelensis	Nerida G. Wilson	N.G. Wilson	AMLR 2009 Leg II	RV Yuzhmorgeologiya	Bottom Trawl	09-Mar-2009	Scotia Arc	King George Island		ST104-78	-63.2320	-59.4580	-759
Pk10478C	PROKE142-11	JN640422	SAPk10478C	H100	D	ST104-78-C	E4456	Scripps Institution of Oceanography	Echinodermata	Crinoidea	Comatulida	Antedonidae	Heliometrinae	Promachocrinus	Promachocrinus kerguelensis	Nerida G. Wilson	N.G. Wilson	AMLR 2009 Leg II	RV Yuzhmorgeologiya	Bottom Trawl	09-Mar-2009	Scotia Arc	King George Island		ST104-78	-63.2320	-59.4580	-759
Pk10478D	PROKE143-11	JN640421	SAPk10478D	H101	D	ST104-78-D	E4457	Scripps Institution of Oceanography	Echinodermata	Crinoidea	Comatulida	Antedonidae	Heliometrinae	Promachocrinus	Promachocrinus kerguelensis	Nerida G. Wilson	N.G. Wilson	AMLR 2009 Leg II	RV Yuzhmorgeologiya	Bottom Trawl	09-Mar-2009	Scotia Arc	King George Island		ST104-78	-63.2320	-59.4580	-759
10478PkE	PROKE144-11	JN640420	SA10478PkE	H102	D	ST104-78-E	E4458	Scripps Institution of Oceanography	Echinodermata	Crinoidea	Comatulida	Antedonidae	Heliometrinae	Promachocrinus	Promachocrinus kerguelensis	Nerida G. Wilson	N.G. Wilson	AMLR 2009 Leg II	RV Yuzhmorgeologiya	Bottom Trawl	09-Mar-2009	Scotia Arc	King George Island		ST104-78	-63.2320	-59.4580	-759
Pk10478F	PROKE145-11	JN640419	SAPk10478F	H046	D	ST104-78-F	E4459	Scripps Institution of Oceanography	Echinodermata	Crinoidea	Comatulida	Antedonidae	Heliometrinae	Promachocrinus	Promachocrinus kerguelensis	Nerida G. Wilson	N.G. Wilson	AMLR 2009 Leg II	RV Yuzhmorgeologiya	Bottom Trawl	09-Mar-2009	Scotia Arc	King George Island		ST104-78	-63.2320	-59.4580	-759
Pk10478G	PROKE146-11	JN640418	SAPk10478G	H022	D	ST104-78-G	E4460	Scripps Institution of Oceanography	Echinodermata	Crinoidea	Comatulida	Antedonidae	Heliometrinae	Promachocrinus	Promachocrinus kerguelensis	Nerida G. Wilson	N.G. Wilson	AMLR 2009 Leg II	RV Yuzhmorgeologiya	Bottom Trawl	09-Mar-2009	Scotia Arc	King George Island		ST104-78	-63.2320	-59.4580	-759
Pk10478H	PROKE147-11	JN640417	SAPk10478H	H099	D	ST104-78-H	E4461	Scripps Institution of Oceanography	Echinodermata	Crinoidea	Comatulida	Antedonidae	Heliometrinae	Promachocrinus	Promachocrinus kerguelensis	Nerida G. Wilson	N.G. Wilson	AMLR 2009 Leg II	RV Yuzhmorgeologiya	Bottom Trawl	09-Mar-2009	Scotia Arc	King George Island		ST104-78	-63.2320	-59.4580	-759
Pk10478I	PROKE148-11	JN640416	SAPk10478I	H080	D	ST104-78-I	E4462	Scripps Institution of Oceanography	Echinodermata	Crinoidea	Comatulida	Antedonidae	Heliometrinae	Promachocrinus	Promachocrinus kerguelensis	Nerida G. Wilson	N.G. Wilson	AMLR 2009 Leg II	RV Yuzhmorgeologiya	Bottom Trawl	09-Mar-2009	Scotia Arc	King George Island		ST104-78	-63.2320	-59.4580	-759
10478PkJ	PROKE149-11	JN640415	SA10478PkJ	H022	D	ST104-78-J	E4463	Scripps Institution of Oceanography	Echinodermata	Crinoidea	Comatulida	Antedonidae	Heliometrinae	Promachocrinus	Promachocrinus kerguelensis	Nerida G. Wilson	N.G. Wilson	AMLR 2009 Leg II	RV Yuzhmorgeologiya	Bottom Trawl	09-Mar-2009	Scotia Arc	King George Island		ST104-78	-63.2320	-59.4580	-759
Pk10478K	PROKE150-11	JN640414	SAPk10478K	H103	D	ST104-78-K	E4464	Scripps Institution of Oceanography	Echinodermata	Crinoidea	Comatulida	Antedonidae	Heliometrinae	Promachocrinus	Promachocrinus kerguelensis	Nerida G. Wilson	N.G. Wilson	AMLR 2009 Leg II	RV Yuzhmorgeologiya	Bottom Trawl	09-Mar-2009	Scotia Arc	King George Island		ST104-78	-63.2320	-59.4580	-759
Pk10478M	PROKE151-11	JN640413	SAPk10478M	H022	D	ST104-78-M	E4466	Scripps Institution of Oceanography	Echinodermata	Crinoidea	Comatulida	Antedonidae	Heliometrinae	Promachocrinus	Promachocrinus kerguelensis	Nerida G. Wilson	N.G. Wilson	AMLR 2009 Leg II	RV Yuzhmorgeologiya	Bottom Trawl	09-Mar-2009	Scotia Arc	King George Island		ST104-78	-63.2320	-59.4580	-759
PK160477	PROKE029-11	JN640535	SAPK160477	H015	A	PS61101-1	160477	California Academy of Sciences, Invertebrate Zoology	Echinodermata	Crinoidea	Comatulida	Antedonidae	Heliometrinae	Promachocrinus	Promachocrinus kerguelensis	Greg W. Rouse	R. Mooi & S. Lockart	ANDEEP I&II (ANT XIX/3&4)	RV Polarstern	Bottom Trawl	13-Feb-2002	Scotia Arc	King George Island		PS61/101-1	-61.8220	-58.5850	-399
PK159873	PROKE027-11	JN640537	SAPK159873	H012	F	PS61059-1	159873	California Academy of Sciences, Invertebrate Zoology	Echinodermata	Crinoidea	Comatulida	Antedonidae	Heliometrinae	Promachocrinus	Promachocrinus kerguelensis	Greg W. Rouse	R. Mooi & S. Lockart	ANDEEP I&II (ANT XIX/3&4)	RV Polarstern	Bottom Trawl	02-Feb-2002	Scotia Arc	Gibbs Island		PS61/059-1	-61.4240	-56.1480	-298
PK159871	PROKE028-11	JN640536	SAPK159871	H015	A	PS61125-1	159871	California Academy of Sciences, Invertebrate Zoology	Echinodermata	Crinoidea	Comatulida	Antedonidae	Heliometrinae	Promachocrinus	Promachocrinus kerguelensis	Greg W. Rouse	R. Mooi & S. Lockart	ANDEEP I&II (ANT XIX/3&4)	RV Polarstern	Bottom Trawl	21-Feb-2002	Scotia Arc	Clarence Island		PS61/125-1	-62.5770	-55.6660	-158
PK166101	PROKE030-11	JN640534	SAPK166101	H015	A	PS61125-1	166101	California Academy of Sciences, Invertebrate Zoology	Echinodermata	Crinoidea	Comatulida	Antedonidae	Heliometrinae	Promachocrinus	Promachocrinus kerguelensis	Greg W. Rouse	R. Mooi & S. Lockart	ANDEEP I&II (ANT XIX/3&4)	RV Polarstern	Bottom Trawl	21-Feb-2002	Scotia Arc	Clarence Island		PS61/125-1	-62.5770	-55.6660	-158
PK166102	PROKE032-11	JN640532	SAPK166102	H015	A	PS61125-1	166102	California Academy of Sciences, Invertebrate Zoology	Echinodermata	Crinoidea	Comatulida	Antedonidae	Heliometrinae	Promachocrinus	Promachocrinus kerguelensis	Greg W. Rouse	R. Mooi & S. Lockart	ANDEEP I&II (ANT XIX/3&4)	RV Polarstern	Bottom Trawl	21-Feb-2002	Scotia Arc	Clarence Island		PS61/125-1	-62.5770	-55.6660	-158
PK166105	PROKE031-11	JN640533	SAPK166105	H010	C	PS61044-1	161105	California Academy of Sciences, Invertebrate Zoology	Echinodermata	Crinoidea	Comatulida	Antedonidae	Heliometrinae	Promachocrinus	Promachocrinus kerguelensis	Greg W. Rouse	R. Mooi & S. Lockart	ANDEEP I&II (ANT XIX/3&4)	RV Polarstern	Bottom Trawl	29-Jan-2002	Scotia Arc	Elephant Island		PS61/044-1	-60.9680	-55.1140	-308
PK166104	PROKE033-11	JN640531	SAPK166104	H010	C	PS61044-1	166104	California Academy of Sciences, Invertebrate Zoology	Echinodermata	Crinoidea	Comatulida	Antedonidae	Heliometrinae	Promachocrinus	Promachocrinus kerguelensis	Greg W. Rouse	R. Mooi & S. Lockart	ANDEEP I&II (ANT XIX/3&4)	RV Polarstern	Bottom Trawl	29-Jan-2002	Scotia Arc	Elephant Island		PS61/044-1	-60.9680	-55.1140	-308
PK160474A	PROKE034-11	JN640530	SAP160474A	H010	C	PS61044-1	160474	California Academy of Sciences, Invertebrate Zoology	Echinodermata	Crinoidea	Comatulida	Antedonidae	Heliometrinae	Promachocrinus	Promachocrinus kerguelensis	Greg W. Rouse	R. Mooi & S. Lockart	ANDEEP I&II (ANT XIX/3&4)	RV Polarstern	Bottom Trawl	29-Jan-2002	Scotia Arc	Elephant Island		PS61/044-1	-60.9680	-55.1140	-308
PK160474C	PROKE035-11	JN640529	SAP160474C	H009	C	PS61044-1	160474	California Academy of Sciences, Invertebrate Zoology	Echinodermata	Crinoidea	Comatulida	Antedonidae	Heliometrinae	Promachocrinus	Promachocrinus kerguelensis	Greg W. Rouse	R. Mooi & S. Lockart	ANDEEP I&II (ANT XIX/3&4)	RV Polarstern	Bottom Trawl	29-Jan-2002	Scotia Arc	Elephant Island		PS61/044-1	-60.9680	-55.1140	-308
PK160474D	PROKE036-11	JN640528	SAP160474D	H010	C	PS61044-1	160474	California Academy of Sciences, Invertebrate Zoology	Echinodermata	Crinoidea	Comatulida	Antedonidae	Heliometrinae	Promachocrinus	Promachocrinus kerguelensis	Greg W. Rouse	R. Mooi & S. Lockart	ANDEEP I&II (ANT XIX/3&4)	RV Polarstern	Bottom Trawl	29-Jan-2002	Scotia Arc	Elephant Island		PS61/044-1	-60.9680	-55.1140	-308
PK160474E	PROKE037-11	JN640527	SAP160474E	H009	C	PS61044-1	160474	California Academy of Sciences, Invertebrate Zoology	Echinodermata	Crinoidea	Comatulida	Antedonidae	Heliometrinae	Promachocrinus	Promachocrinus kerguelensis	Greg W. Rouse	R. Mooi & S. Lockart	ANDEEP I&II (ANT XIX/3&4)	RV Polarstern	Bottom Trawl	29-Jan-2002	Scotia Arc	Elephant Island		PS61/044-1	-60.9680	-55.1140	-308
PK160474F	PROKE038-11	JN640526	SAP160474F	H010	C	PS61044-1	160474	California Academy of Sciences, Invertebrate Zoology	Echinodermata	Crinoidea	Comatulida	Antedonidae	Heliometrinae	Promachocrinus	Promachocrinus kerguelensis	Greg W. Rouse	R. Mooi & S. Lockart	ANDEEP I&II (ANT XIX/3&4)	RV Polarstern	Bottom Trawl	29-Jan-2002	Scotia Arc	Elephant Island		PS61/044-1	-60.9680	-55.1140	-308
10176PkB	PROKE140-11	JN640424	SA10176PkB	H009	C	ST101-76-B	E4435	Scripps Institution of Oceanography	Echinodermata	Crinoidea	Comatulida	Antedonidae	Heliometrinae	Promachocrinus	Promachocrinus kerguelensis	Nerida G. Wilson	N.G. Wilson	AMLR 2009 Leg II	RV Yuzhmorgeologiya	Bottom Trawl	04-Mar-2009	Scotia Arc	Joinville Island		ST101-76	-63.0180	-52.4060	-623
5871	CRIRS388-09	HM398441	SA5871Prom	H012	F	06-0587-1		British Antarctic Survey	Echinodermata	Crinoidea	Comatulida	Antedonidae	Heliometrinae	Promachocrinus	Promachocrinus kerguelensis	Marc Eléaume	K. Linse	BIOPEARL I (JR144)	RV James Clark Ross	Agassiz Trawl	2006	Scotia Arc	South Orkney Island			-61.0360	-46.8650	-953
5873	CRIRS390-09	HM398442	SA5873Prom	H012	F	06-0587-3		British Antarctic Survey	Echinodermata	Crinoidea	Comatulida	Antedonidae	Heliometrinae	Promachocrinus	Promachocrinus kerguelensis	Marc Eléaume	K. Linse	BIOPEARL I (JR144)	RV James Clark Ross	Agassiz Trawl	2006	Scotia Arc	South Orkney Island			-61.0360	-46.8650	-953
669PkA	PROKE084-11	JN640480	SA669PkAPr	H003	E1	ST06-69-A	E4490	Scripps Institution of Oceanography	Echinodermata	Crinoidea	Comatulida	Antedonidae	Heliometrinae	Promachocrinus	Promachocrinus kerguelensis	Nerida G. Wilson	N.G. Wilson	AMLR 2009 Leg II	RV Yuzhmorgeologiya	Bottom Trawl	01-Mar-2009	Scotia Arc	South Orkney Island		ST06-69	-60.4110	-46.5210	-220
669PkC	PROKE085-11	JN640479	SA669PkCPr	H003	E1	ST06-69-C	E4492	Scripps Institution of Oceanography	Echinodermata	Crinoidea	Comatulida	Antedonidae	Heliometrinae	Promachocrinus	Promachocrinus kerguelensis	Nerida G. Wilson	N.G. Wilson	AMLR 2009 Leg II	RV Yuzhmorgeologiya	Bottom Trawl	01-Mar-2009	Scotia Arc	South Orkney Island		ST06-69	-60.4110	-46.5210	-220
669PkD	PROKE086-11	JN640478	SA669PkDPr	H003	E1	ST06-69-D	E4493	Scripps Institution of Oceanography	Echinodermata	Crinoidea	Comatulida	Antedonidae	Heliometrinae	Promachocrinus	Promachocrinus kerguelensis	Nerida G. Wilson	N.G. Wilson	AMLR 2009 Leg II	RV Yuzhmorgeologiya	Bottom Trawl	01-Mar-2009	Scotia Arc	South Orkney Island		ST06-69	-60.4110	-46.5210	-220
669PkE	PROKE087-11	JN640477	SA669PkEPr	H092	E1	ST06-69-E	E4494	Scripps Institution of Oceanography	Echinodermata	Crinoidea	Comatulida	Antedonidae	Heliometrinae	Promachocrinus	Promachocrinus kerguelensis	Nerida G. Wilson	N.G. Wilson	AMLR 2009 Leg II	RV Yuzhmorgeologiya	Bottom Trawl	01-Mar-2009	Scotia Arc	South Orkney Island		ST06-69	-60.4110	-46.5210	-220
669PkF	PROKE088-11	JN640476	SA669PkFPr	H093	E1	ST06-69-F	E4495	Scripps Institution of Oceanography	Echinodermata	Crinoidea	Comatulida	Antedonidae	Heliometrinae	Promachocrinus	Promachocrinus kerguelensis	Nerida G. Wilson	N.G. Wilson	AMLR 2009 Leg II	RV Yuzhmorgeologiya	Bottom Trawl	01-Mar-2009	Scotia Arc	South Orkney Island		ST06-69	-60.4110	-46.5210	-220
669PkG	PROKE089-11	JN640475	SA669PkGPr	H003	E1	ST06-69-G	E4496	Scripps Institution of Oceanography	Echinodermata	Crinoidea	Comatulida	Antedonidae	Heliometrinae	Promachocrinus	Promachocrinus kerguelensis	Nerida G. Wilson	N.G. Wilson	AMLR 2009 Leg II	RV Yuzhmorgeologiya	Bottom Trawl	01-Mar-2009	Scotia Arc	South Orkney Island		ST06-69	-60.4110	-46.5210	-220
669PkJ	PROKE090-11	JN640474	SA669PkJPr	H094	E1	ST06-69-J	E4499	Scripps Institution of Oceanography	Echinodermata	Crinoidea	Comatulida	Antedonidae	Heliometrinae	Promachocrinus	Promachocrinus kerguelensis	Nerida G. Wilson	N.G. Wilson	AMLR 2009 Leg II	RV Yuzhmorgeologiya	Bottom Trawl	01-Mar-2009	Scotia Arc	South Orkney Island		ST06-69	-60.4110	-46.5210	-220
669PkK	PROKE091-11	JN640473	SA669PkKPr	H003	E1	ST06-69-K	E4500	Scripps Institution of Oceanography	Echinodermata	Crinoidea	Comatulida	Antedonidae	Heliometrinae	Promachocrinus	Promachocrinus kerguelensis	Nerida G. Wilson	N.G. Wilson	AMLR 2009 Leg II	RV Yuzhmorgeologiya	Bottom Trawl	01-Mar-2009	Scotia Arc	South Orkney Island		ST06-69	-60.4110	-46.5210	-220
669PkL	PROKE092-11	JN640472	SA669PkLPr	H095	C	ST06-69-L	E4501	Scripps Institution of Oceanography	Echinodermata	Crinoidea	Comatulida	Antedonidae	Heliometrinae	Promachocrinus	Promachocrinus kerguelensis	Nerida G. Wilson	N.G. Wilson	AMLR 2009 Leg II	RV Yuzhmorgeologiya	Bottom Trawl	01-Mar-2009	Scotia Arc	South Orkney Island		ST06-69	-60.4110	-46.5210	-220
669PkR	PROKE093-11	JN640471	SA669PkRPr	H003	E1	ST06-69-R	E4507	Scripps Institution of Oceanography	Echinodermata	Crinoidea	Comatulida	Antedonidae	Heliometrinae	Promachocrinus	Promachocrinus kerguelensis	Nerida G. Wilson	N.G. Wilson	AMLR 2009 Leg II	RV Yuzhmorgeologiya	Bottom Trawl	01-Mar-2009	Scotia Arc	South Orkney Island		ST06-69	-60.4110	-46.5210	-220
7660PkA	PROKE109-11	JN640455	SA7660PkAP	H009	C	ST76-60-A	E4523	Scripps Institution of Oceanography	Echinodermata	Crinoidea	Comatulida	Antedonidae	Heliometrinae	Promachocrinus	Promachocrinus kerguelensis	Nerida G. Wilson	N.G. Wilson	AMLR 2009 Leg II	RV Yuzhmorgeologiya	Bottom Trawl	27-Feb-2009	Scotia Arc	South Orkney Island		ST76-60	-60.7970	-46.5130	-210
7660PkB	PROKE110-11	JN640454	SA7660PkBP	H010	C	ST76-60-B	E4524	Scripps Institution of Oceanography	Echinodermata	Crinoidea	Comatulida	Antedonidae	Heliometrinae	Promachocrinus	Promachocrinus kerguelensis	Nerida G. Wilson	N.G. Wilson	AMLR 2009 Leg II	RV Yuzhmorgeologiya	Bottom Trawl	27-Feb-2009	Scotia Arc	South Orkney Island		ST76-60	-60.7970	-46.5130	-210
7660PkC	PROKE111-11	JN640453	SA7660PkCP	H076	C	ST76-60-C	E4525	Scripps Institution of Oceanography	Echinodermata	Crinoidea	Comatulida	Antedonidae	Heliometrinae	Promachocrinus	Promachocrinus kerguelensis	Nerida G. Wilson	N.G. Wilson	AMLR 2009 Leg II	RV Yuzhmorgeologiya	Bottom Trawl	27-Feb-2009	Scotia Arc	South Orkney Island		ST76-60	-60.7970	-46.5130	-210
7660PkD	PROKE112-11	JN640452	SA7660PkDP	H003	E1	ST76-60-D	E4526	Scripps Institution of Oceanography	Echinodermata	Crinoidea	Comatulida	Antedonidae	Heliometrinae	Promachocrinus	Promachocrinus kerguelensis	Nerida G. Wilson	N.G. Wilson	AMLR 2009 Leg II	RV Yuzhmorgeologiya	Bottom Trawl	27-Feb-2009	Scotia Arc	South Orkney Island		ST76-60	-60.7970	-46.5130	-210
7660PkE	PROKE113-11	JN640451	SA7660PkEP	H010	C	ST76-60-E	E4527	Scripps Institution of Oceanography	Echinodermata	Crinoidea	Comatulida	Antedonidae	Heliometrinae	Promachocrinus	Promachocrinus kerguelensis	Nerida G. Wilson	N.G. Wilson	AMLR 2009 Leg II	RV Yuzhmorgeologiya	Bottom Trawl	27-Feb-2009	Scotia Arc	South Orkney Island		ST76-60	-60.7970	-46.5130	-210
7660PkG	PROKE114-11	JN640450	SA7660PkGP	H009	C	ST76-60-G	E4529	Scripps Institution of Oceanography	Echinodermata	Crinoidea	Comatulida	Antedonidae	Heliometrinae	Promachocrinus	Promachocrinus kerguelensis	Nerida G. Wilson	N.G. Wilson	AMLR 2009 Leg II	RV Yuzhmorgeologiya	Bottom Trawl	27-Feb-2009	Scotia Arc	South Orkney Island		ST76-60	-60.7970	-46.5130	-210
7660PkH	PROKE115-11	JN640449	SA7660PkHP	H009	C	ST76-60-H	E4530	Scripps Institution of Oceanography	Echinodermata	Crinoidea	Comatulida	Antedonidae	Heliometrinae	Promachocrinus	Promachocrinus kerguelensis	Nerida G. Wilson	N.G. Wilson	AMLR 2009 Leg II	RV Yuzhmorgeologiya	Bottom Trawl	27-Feb-2009	Scotia Arc	South Orkney Island		ST76-60	-60.7970	-46.5130	-210
7660PkI	PROKE116-11	JN640448	SA7660PkIP	H076	C	ST76-60-I	E4531	Scripps Institution of Oceanography	Echinodermata	Crinoidea	Comatulida	Antedonidae	Heliometrinae	Promachocrinus	Promachocrinus kerguelensis	Nerida G. Wilson	N.G. Wilson	AMLR 2009 Leg II	RV Yuzhmorgeologiya	Bottom Trawl	27-Feb-2009	Scotia Arc	South Orkney Island		ST76-60	-60.7970	-46.5130	-210
7660PkJ	PROKE117-11	JN640447	SA7660PkJP	H010	C	ST76-60-J	E4532	Scripps Institution of Oceanography	Echinodermata	Crinoidea	Comatulida	Antedonidae	Heliometrinae	Promachocrinus	Promachocrinus kerguelensis	Nerida G. Wilson	N.G. Wilson	AMLR 2009 Leg II	RV Yuzhmorgeologiya	Bottom Trawl	27-Feb-2009	Scotia Arc	South Orkney Island		ST76-60	-60.7970	-46.5130	-210
7660PkK	PROKE118-11	JN640446	SA7660PkKP	H003	E1	ST76-60-K	E4533	Scripps Institution of Oceanography	Echinodermata	Crinoidea	Comatulida	Antedonidae	Heliometrinae	Promachocrinus	Promachocrinus kerguelensis	Nerida G. Wilson	N.G. Wilson	AMLR 2009 Leg II	RV Yuzhmorgeologiya	Bottom Trawl	27-Feb-2009	Scotia Arc	South Orkney Island		ST76-60	-60.7970	-46.5130	-210
7660PkL	PROKE119-11	JN640445	SA7660PkLP	H009	C	ST76-60-L	E4534	Scripps Institution of Oceanography	Echinodermata	Crinoidea	Comatulida	Antedonidae	Heliometrinae	Promachocrinus	Promachocrinus kerguelensis	Nerida G. Wilson	N.G. Wilson	AMLR 2009 Leg II	RV Yuzhmorgeologiya	Bottom Trawl	27-Feb-2009	Scotia Arc	South Orkney Island		ST76-60	-60.7970	-46.5130	-210
7660PkM	PROKE120-11	JN640444	SA7660PkMP	H009	C	ST76-60-M	E4535	Scripps Institution of Oceanography	Echinodermata	Crinoidea	Comatulida	Antedonidae	Heliometrinae	Promachocrinus	Promachocrinus kerguelensis	Nerida G. Wilson	N.G. Wilson	AMLR 2009 Leg II	RV Yuzhmorgeologiya	Bottom Trawl	27-Feb-2009	Scotia Arc	South Orkney Island		ST76-60	-60.7970	-46.5130	-210
7660PkN	PROKE121-11	JN640443	SA7660PkNP	H010	C	ST76-60-N	E4536	Scripps Institution of Oceanography	Echinodermata	Crinoidea	Comatulida	Antedonidae	Heliometrinae	Promachocrinus	Promachocrinus kerguelensis	Nerida G. Wilson	N.G. Wilson	AMLR 2009 Leg II	RV Yuzhmorgeologiya	Bottom Trawl	27-Feb-2009	Scotia Arc	South Orkney Island		ST76-60	-60.7970	-46.5130	-210
6341	CRIRS391-09	HM398443	SA6341Prom	H009	C	06-0634-1		British Antarctic Survey	Echinodermata	Crinoidea	Comatulida	Antedonidae	Heliometrinae	Promachocrinus	Promachocrinus kerguelensis	Marc Eléaume	K. Linse	BIOPEARL I (JR144)	RV James Clark Ross	Agassiz Trawl	2006	Scotia Arc	South Orkney Island		06-0634	-60.8180	-46.4900	-212
6347	CRIRS392-09	HM398444	SA6347Prom	H009	C	06-0634-7		British Antarctic Survey	Echinodermata	Crinoidea	Comatulida	Antedonidae	Heliometrinae	Promachocrinus	Promachocrinus kerguelensis	Marc Eléaume	K. Linse	BIOPEARL I (JR144)	RV James Clark Ross	Agassiz Trawl	2006	Scotia Arc	South Orkney Island		06-0634	-60.8180	-46.4900	-212
6348	CRIRS393-09	HM398445	SA6348Prom	H009	C	06-0634-8		British Antarctic Survey	Echinodermata	Crinoidea	Comatulida	Antedonidae	Heliometrinae	Promachocrinus	Promachocrinus kerguelensis	Marc Eléaume	K. Linse	BIOPEARL I (JR144)	RV James Clark Ross	Agassiz Trawl	2006	Scotia Arc	South Orkney Island		06-0634	-60.8180	-46.4900	-212
Pk4847A	PROKE094-11	JN640470	SAPk4847AP	H010	C	ST48-47-A	E4608	Scripps Institution of Oceanography	Echinodermata	Crinoidea	Comatulida	Antedonidae	Heliometrinae	Promachocrinus	Promachocrinus kerguelensis	Nerida G. Wilson	N.G. Wilson	AMLR 2009 Leg II	RV Yuzhmorgeologiya	Bottom Trawl	23-Feb-2009	Scotia Arc	South Orkney Island		ST48-47	-60.9520	-45.3290	-236
4847PkB	PROKE095-11	JN640469	SA4847PkBP	H009	C	ST48-47-B	E4609	Scripps Institution of Oceanography	Echinodermata	Crinoidea	Comatulida	Antedonidae	Heliometrinae	Promachocrinus	Promachocrinus kerguelensis	Nerida G. Wilson	N.G. Wilson	AMLR 2009 Leg II	RV Yuzhmorgeologiya	Bottom Trawl	23-Feb-2009	Scotia Arc	South Orkney Island		ST48-47	-60.9520	-45.3290	-236
Pk4847C	PROKE096-11	JN640468	SAPk4847CP	H009	C	ST48-47-C	E4610	Scripps Institution of Oceanography	Echinodermata	Crinoidea	Comatulida	Antedonidae	Heliometrinae	Promachocrinus	Promachocrinus kerguelensis	Nerida G. Wilson	N.G. Wilson	AMLR 2009 Leg II	RV Yuzhmorgeologiya	Bottom Trawl	23-Feb-2009	Scotia Arc	South Orkney Island		ST48-47	-60.9520	-45.3290	-236
Pk4847D	PROKE097-11	JN640467	SAPk4847DP	H010	C	ST48-47-D	E4611	Scripps Institution of Oceanography	Echinodermata	Crinoidea	Comatulida	Antedonidae	Heliometrinae	Promachocrinus	Promachocrinus kerguelensis	Nerida G. Wilson	N.G. Wilson	AMLR 2009 Leg II	RV Yuzhmorgeologiya	Bottom Trawl	23-Feb-2009	Scotia Arc	South Orkney Island		ST48-47	-60.9520	-45.3290	-236
Pk4847E	PROKE098-11	JN640466	SAPk4847EP	H009	C	ST48-47-E	E4612	Scripps Institution of Oceanography	Echinodermata	Crinoidea	Comatulida	Antedonidae	Heliometrinae	Promachocrinus	Promachocrinus kerguelensis	Nerida G. Wilson	N.G. Wilson	AMLR 2009 Leg II	RV Yuzhmorgeologiya	Bottom Trawl	23-Feb-2009	Scotia Arc	South Orkney Island		ST48-47	-60.9520	-45.3290	-236
Pk4847F	PROKE099-11	JN640465	SAPk4847FP	H003	E1	ST48-47-F	E4613	Scripps Institution of Oceanography	Echinodermata	Crinoidea	Comatulida	Antedonidae	Heliometrinae	Promachocrinus	Promachocrinus kerguelensis	Nerida G. Wilson	N.G. Wilson	AMLR 2009 Leg II	RV Yuzhmorgeologiya	Bottom Trawl	23-Feb-2009	Scotia Arc	South Orkney Island		ST48-47	-60.9520	-45.3290	-236
Pk4847G	PROKE100-11	JN640464	SAPk4847GP	H003	E1	ST48-47-G	E4614	Scripps Institution of Oceanography	Echinodermata	Crinoidea	Comatulida	Antedonidae	Heliometrinae	Promachocrinus	Promachocrinus kerguelensis	Nerida G. Wilson	N.G. Wilson	AMLR 2009 Leg II	RV Yuzhmorgeologiya	Bottom Trawl	23-Feb-2009	Scotia Arc	South Orkney Island		ST48-47	-60.9520	-45.3290	-236
Pk4847H	PROKE101-11	JN640463	SAPk4847HP	H003	E1	ST48-47-H	E4615	Scripps Institution of Oceanography	Echinodermata	Crinoidea	Comatulida	Antedonidae	Heliometrinae	Promachocrinus	Promachocrinus kerguelensis	Nerida G. Wilson	N.G. Wilson	AMLR 2009 Leg II	RV Yuzhmorgeologiya	Bottom Trawl	23-Feb-2009	Scotia Arc	South Orkney Island		ST48-47	-60.9520	-45.3290	-236
Pk4847I	PROKE102-11	JN640462	SAPk4847IP	H003	E1	ST48-47-I	E4616	Scripps Institution of Oceanography	Echinodermata	Crinoidea	Comatulida	Antedonidae	Heliometrinae	Promachocrinus	Promachocrinus kerguelensis	Nerida G. Wilson	N.G. Wilson	AMLR 2009 Leg II	RV Yuzhmorgeologiya	Bottom Trawl	23-Feb-2009	Scotia Arc	South Orkney Island		ST48-47	-60.9520	-45.3290	-236
Pk4847J	PROKE103-11	JN640461	SAPk4847JP	H003	E1	ST48-47-J	E4617	Scripps Institution of Oceanography	Echinodermata	Crinoidea	Comatulida	Antedonidae	Heliometrinae	Promachocrinus	Promachocrinus kerguelensis	Nerida G. Wilson	N.G. Wilson	AMLR 2009 Leg II	RV Yuzhmorgeologiya	Bottom Trawl	23-Feb-2009	Scotia Arc	South Orkney Island		ST48-47	-60.9520	-45.3290	-236
Pk4847K	PROKE104-11	JN640460	SAPk4847KP	H010	C	ST48-47-K	E4618	Scripps Institution of Oceanography	Echinodermata	Crinoidea	Comatulida	Antedonidae	Heliometrinae	Promachocrinus	Promachocrinus kerguelensis	Nerida G. Wilson	N.G. Wilson	AMLR 2009 Leg II	RV Yuzhmorgeologiya	Bottom Trawl	23-Feb-2009	Scotia Arc	South Orkney Island		ST48-47	-60.9520	-45.3290	-236
Pk4847L	PROKE105-11	JN640459	SAPk4847LP	H096	E1	ST48-47-L	E4619	Scripps Institution of Oceanography	Echinodermata	Crinoidea	Comatulida	Antedonidae	Heliometrinae	Promachocrinus	Promachocrinus kerguelensis	Nerida G. Wilson	N.G. Wilson	AMLR 2009 Leg II	RV Yuzhmorgeologiya	Bottom Trawl	23-Feb-2009	Scotia Arc	South Orkney Island		ST48-47	-60.9520	-45.3290	-236
Pk4847M	PROKE106-11	JN640458	SAPk4847MP	H009	C	ST48-47-M	E4620	Scripps Institution of Oceanography	Echinodermata	Crinoidea	Comatulida	Antedonidae	Heliometrinae	Promachocrinus	Promachocrinus kerguelensis	Nerida G. Wilson	N.G. Wilson	AMLR 2009 Leg II	RV Yuzhmorgeologiya	Bottom Trawl	23-Feb-2009	Scotia Arc	South Orkney Island		ST48-47	-60.9520	-45.3290	-236
Pk4847N	PROKE107-11	JN640457	SAPk4847NP	H097	E1	ST48-47-N	E4621	Scripps Institution of Oceanography	Echinodermata	Crinoidea	Comatulida	Antedonidae	Heliometrinae	Promachocrinus	Promachocrinus kerguelensis	Nerida G. Wilson	N.G. Wilson	AMLR 2009 Leg II	RV Yuzhmorgeologiya	Bottom Trawl	23-Feb-2009	Scotia Arc	South Orkney Island		ST48-47	-60.9520	-45.3290	-236
Pk4847O	PROKE108-11	JN640456	SAPk4847OP	H009	C	ST48-47-0	E4622	Scripps Institution of Oceanography	Echinodermata	Crinoidea	Comatulida	Antedonidae	Heliometrinae	Promachocrinus	Promachocrinus kerguelensis	Nerida G. Wilson	N.G. Wilson	AMLR 2009 Leg II	RV Yuzhmorgeologiya	Bottom Trawl	23-Feb-2009	Scotia Arc	South Orkney Island		ST48-47	-60.9520	-45.3290	-236
1913PkA	PROKE122-11	JN640442	SA1913PkAP	H009	C	ST19-13-A	E4467	Scripps Institution of Oceanography	Echinodermata	Crinoidea	Comatulida	Antedonidae	Heliometrinae	Promachocrinus	Promachocrinus kerguelensis	Nerida G. Wilson	N.G. Wilson	AMLR 2009 Leg II	RV Yuzhmorgeologiya	Bottom Trawl	13-Feb-2009	Scotia Arc	South Orkney Island		ST19-13	-60.6040	-44.3280	-211
1913PkB	PROKE123-11	JN640441	SA1913PkBP	H003	E1	ST19-13-B	E4468	Scripps Institution of Oceanography	Echinodermata	Crinoidea	Comatulida	Antedonidae	Heliometrinae	Promachocrinus	Promachocrinus kerguelensis	Nerida G. Wilson	N.G. Wilson	AMLR 2009 Leg II	RV Yuzhmorgeologiya	Bottom Trawl	13-Feb-2009	Scotia Arc	South Orkney Island		ST19-13	-60.6040	-44.3280	-211
1913PkG	PROKE124-11	JN640440	SA1913PkGP	H009	C	ST19-13-G	E4479	Scripps Institution of Oceanography	Echinodermata	Crinoidea	Comatulida	Antedonidae	Heliometrinae	Promachocrinus	Promachocrinus kerguelensis	Nerida G. Wilson	N.G. Wilson	AMLR 2009 Leg II	RV Yuzhmorgeologiya	Bottom Trawl	13-Feb-2009	Scotia Arc	South Orkney Island		ST19-13	-60.6040	-44.3280	-211
1913PkH	PROKE125-11	JN640439	SA1913PkHP	H003	E1	ST19-13-H	E4480	Scripps Institution of Oceanography	Echinodermata	Crinoidea	Comatulida	Antedonidae	Heliometrinae	Promachocrinus	Promachocrinus kerguelensis	Nerida G. Wilson	N.G. Wilson	AMLR 2009 Leg II	RV Yuzhmorgeologiya	Bottom Trawl	13-Feb-2009	Scotia Arc	South Orkney Island		ST19-13	-60.6040	-44.3280	-211
8515PkA	PROKE126-11	JN640438	SA8515PkAP	H003	E1	ST83-15-A	E4508	Scripps Institution of Oceanography	Echinodermata	Crinoidea	Comatulida	Antedonidae	Heliometrinae	Promachocrinus	Promachocrinus kerguelensis	Nerida G. Wilson	N.G. Wilson	AMLR 2009 Leg II	RV Yuzhmorgeologiya	Bottom Trawl	13-Feb-2009	Scotia Arc	South Orkney Island		ST83-15	-60.8410	-44.2600	-182
8515PkB	PROKE127-11	JN640437	SA8515PkBP	H003	E1	ST83-15-B	E4509	Scripps Institution of Oceanography	Echinodermata	Crinoidea	Comatulida	Antedonidae	Heliometrinae	Promachocrinus	Promachocrinus kerguelensis	Nerida G. Wilson	N.G. Wilson	AMLR 2009 Leg II	RV Yuzhmorgeologiya	Bottom Trawl	13-Feb-2009	Scotia Arc	South Orkney Island		ST83-15	-60.8410	-44.2600	-182
8515PkC	PROKE128-11	JN640436	SA8515PkCP	H003	E1	ST83-15-C	E4510	Scripps Institution of Oceanography	Echinodermata	Crinoidea	Comatulida	Antedonidae	Heliometrinae	Promachocrinus	Promachocrinus kerguelensis	Nerida G. Wilson	N.G. Wilson	AMLR 2009 Leg II	RV Yuzhmorgeologiya	Bottom Trawl	13-Feb-2009	Scotia Arc	South Orkney Island		ST83-15	-60.8410	-44.2600	-182
8515PkD	PROKE129-11	JN640435	SA8515PkDP	H009	C	ST83-15-D	E4511	Scripps Institution of Oceanography	Echinodermata	Crinoidea	Comatulida	Antedonidae	Heliometrinae	Promachocrinus	Promachocrinus kerguelensis	Nerida G. Wilson	N.G. Wilson	AMLR 2009 Leg II	RV Yuzhmorgeologiya	Bottom Trawl	13-Feb-2009	Scotia Arc	South Orkney Island		ST83-15	-60.8410	-44.2600	-182
8515PkE	PROKE130-11	JN640434	SA8515PkEP	H009	C	ST83-15-E	E4512	Scripps Institution of Oceanography	Echinodermata	Crinoidea	Comatulida	Antedonidae	Heliometrinae	Promachocrinus	Promachocrinus kerguelensis	Nerida G. Wilson	N.G. Wilson	AMLR 2009 Leg II	RV Yuzhmorgeologiya	Bottom Trawl	13-Feb-2009	Scotia Arc	South Orkney Island		ST83-15	-60.8410	-44.2600	-182
8515PkF	PROKE131-11	JN640433	SA8515PkFP	H009	C	ST83-15-F	E4513	Scripps Institution of Oceanography	Echinodermata	Crinoidea	Comatulida	Antedonidae	Heliometrinae	Promachocrinus	Promachocrinus kerguelensis	Nerida G. Wilson	N.G. Wilson	AMLR 2009 Leg II	RV Yuzhmorgeologiya	Bottom Trawl	13-Feb-2009	Scotia Arc	South Orkney Island		ST83-15	-60.8410	-44.2600	-182
8515PkG	PROKE132-11	JN640432	SA8515PkGP	H009	C	ST83-15-G	E4514	Scripps Institution of Oceanography	Echinodermata	Crinoidea	Comatulida	Antedonidae	Heliometrinae	Promachocrinus	Promachocrinus kerguelensis	Nerida G. Wilson	N.G. Wilson	AMLR 2009 Leg II	RV Yuzhmorgeologiya	Bottom Trawl	13-Feb-2009	Scotia Arc	South Orkney Island		ST83-15	-60.8410	-44.2600	-182
8515PkH	PROKE133-11	JN640431	SA8515PkHP	H009	C	ST83-15-H	E4515	Scripps Institution of Oceanography	Echinodermata	Crinoidea	Comatulida	Antedonidae	Heliometrinae	Promachocrinus	Promachocrinus kerguelensis	Nerida G. Wilson	N.G. Wilson	AMLR 2009 Leg II	RV Yuzhmorgeologiya	Bottom Trawl	13-Feb-2009	Scotia Arc	South Orkney Island		ST83-15	-60.8410	-44.2600	-182
8515PkI	PROKE134-11	JN640430	SA8515PkIP	H003	E1	ST83-15-I	E4516	Scripps Institution of Oceanography	Echinodermata	Crinoidea	Comatulida	Antedonidae	Heliometrinae	Promachocrinus	Promachocrinus kerguelensis	Nerida G. Wilson	N.G. Wilson	AMLR 2009 Leg II	RV Yuzhmorgeologiya	Bottom Trawl	13-Feb-2009	Scotia Arc	South Orkney Island		ST83-15	-60.8410	-44.2600	-182
8515PkJ	PROKE135-11	JN640429	SA8515PkJP	H009	C	ST83-15-J	E4517	Scripps Institution of Oceanography	Echinodermata	Crinoidea	Comatulida	Antedonidae	Heliometrinae	Promachocrinus	Promachocrinus kerguelensis	Nerida G. Wilson	N.G. Wilson	AMLR 2009 Leg II	RV Yuzhmorgeologiya	Bottom Trawl	13-Feb-2009	Scotia Arc	South Orkney Island		ST83-15	-60.8410	-44.2600	-182
8515PkK	PROKE136-11	JN640428	SA8515PkKP	H098	E1	ST83-15-K	E4518	Scripps Institution of Oceanography	Echinodermata	Crinoidea	Comatulida	Antedonidae	Heliometrinae	Promachocrinus	Promachocrinus kerguelensis	Nerida G. Wilson	N.G. Wilson	AMLR 2009 Leg II	RV Yuzhmorgeologiya	Bottom Trawl	13-Feb-2009	Scotia Arc	South Orkney Island		ST83-15	-60.8410	-44.2600	-182
8515PkL	PROKE137-11	JN640427	SA8515PkLP	H009	C	ST83-15-L	E4519	Scripps Institution of Oceanography	Echinodermata	Crinoidea	Comatulida	Antedonidae	Heliometrinae	Promachocrinus	Promachocrinus kerguelensis	Nerida G. Wilson	N.G. Wilson	AMLR 2009 Leg II	RV Yuzhmorgeologiya	Bottom Trawl	13-Feb-2009	Scotia Arc	South Orkney Island		ST83-15	-60.8410	-44.2600	-182
8515PkM	PROKE138-11	JN640426	SA8515PkMP	H009	C	ST83-15-M	E4520	Scripps Institution of Oceanography	Echinodermata	Crinoidea	Comatulida	Antedonidae	Heliometrinae	Promachocrinus	Promachocrinus kerguelensis	Nerida G. Wilson	N.G. Wilson	AMLR 2009 Leg II	RV Yuzhmorgeologiya	Bottom Trawl	13-Feb-2009	Scotia Arc	South Orkney Island		ST83-15	-60.8410	-44.2600	-182
8515PkO	PROKE139-11	JN640425	SA8515PkOP	H009	C	ST83-15-O	E4522	Scripps Institution of Oceanography	Echinodermata	Crinoidea	Comatulida	Antedonidae	Heliometrinae	Promachocrinus	Promachocrinus kerguelensis	Nerida G. Wilson	N.G. Wilson	AMLR 2009 Leg II	RV Yuzhmorgeologiya	Bottom Trawl	13-Feb-2009	Scotia Arc	South Orkney Island		ST83-15	-60.8410	-44.2600	-182
P04533	CRIAN817-10	JN545514	SAP04533Pr	H010	C		200904533	Zoological State Collection, Munich	Echinodermata	Crinoidea	Comatulida	Antedonidae	Heliometrinae	Promachocrinus	Promachocrinus kerguelensis	Marc Eléaume, Lenaïg G. Hemery	J.M. Bohn	LAMPOS (ANT XIX/5)	RV Polarstern	Agassiz Trawl	21-Apr-2002	Scotia Arc	btw S. Orkney & S. Sandwich	Discovery Bank	61/223-1	-60.1380	-34.9330	-374
P04532	CRIAN816-10	JN545513	SAP04532Pr	H009	C		200904532	Zoological State Collection, Munich	Echinodermata	Crinoidea	Comatulida	Antedonidae	Heliometrinae	Promachocrinus	Promachocrinus kerguelensis	Marc Eléaume, Lenaïg G. Hemery	J.M. Bohn	LAMPOS (ANT XIX/5)	RV Polarstern	Agassiz Trawl	21-Apr-2002	Scotia Arc	btw S. Orkney & S. Sandwich	Discovery Bank	61/223-1	-60.1380	-34.9330	-374
P04531	CRIAN815-10	JN545512	SAP04531Pr	H009	C		200904531	Zoological State Collection, Munich	Echinodermata	Crinoidea	Comatulida	Antedonidae	Heliometrinae	Promachocrinus	Promachocrinus kerguelensis	Marc Eléaume, Lenaïg G. Hemery	J.M. Bohn	LAMPOS (ANT XIX/5)	RV Polarstern	Agassiz Trawl	21-Apr-2002	Scotia Arc	btw S. Orkney & S. Sandwich	Discovery Bank	61/223-1	-60.1380	-34.9330	-374
P044910	CRIAN873-10	JN545525	SAP044910P	H009	C		2009044910	Zoological State Collection, Munich	Echinodermata	Crinoidea	Comatulida	Antedonidae	Heliometrinae	Promachocrinus	Promachocrinus kerguelensis	Marc Eléaume, Lenaïg G. Hemery	J.M. Bohn	LAMPOS (ANT XIX/5)	RV Polarstern	Agassiz Trawl	14-Apr-2002	Scotia Arc	South Sandwich Island	Zadowski	61/187-1	-55.9360	-28.1310	-255
P04499	CRIAN872-10	JN545524	SAP04499Pr	H009	C		200904499	Zoological State Collection, Munich	Echinodermata	Crinoidea	Comatulida	Antedonidae	Heliometrinae	Promachocrinus	Promachocrinus kerguelensis	Marc Eléaume, Lenaïg G. Hemery	J.M. Bohn	LAMPOS (ANT XIX/5)	RV Polarstern	Agassiz Trawl	14-Apr-2002	Scotia Arc	South Sandwich Island	Zadowski	61/187-1	-55.9360	-28.1310	-255
P04498	CRIAN871-10	JN545523	SAP04498Pr	H091	C		200904498	Zoological State Collection, Munich	Echinodermata	Crinoidea	Comatulida	Antedonidae	Heliometrinae	Promachocrinus	Promachocrinus kerguelensis	Marc Eléaume, Lenaïg G. Hemery	J.M. Bohn	LAMPOS (ANT XIX/5)	RV Polarstern	Agassiz Trawl	14-Apr-2002	Scotia Arc	South Sandwich Island	Zadowski	61/187-1	-55.9360	-28.1310	-255
P04497	CRIAN870-10	JN545522	SAP04497Pr	H009	C		200904497	Zoological State Collection, Munich	Echinodermata	Crinoidea	Comatulida	Antedonidae	Heliometrinae	Promachocrinus	Promachocrinus kerguelensis	Marc Eléaume, Lenaïg G. Hemery	J.M. Bohn	LAMPOS (ANT XIX/5)	RV Polarstern	Agassiz Trawl	14-Apr-2002	Scotia Arc	South Sandwich Island	Zadowski	61/187-1	-55.9360	-28.1310	-255
P04496	CRIAN869-10	JN545521	SAP04496Pr	H009	C		200904496	Zoological State Collection, Munich	Echinodermata	Crinoidea	Comatulida	Antedonidae	Heliometrinae	Promachocrinus	Promachocrinus kerguelensis	Marc Eléaume, Lenaïg G. Hemery	J.M. Bohn	LAMPOS (ANT XIX/5)	RV Polarstern	Agassiz Trawl	14-Apr-2002	Scotia Arc	South Sandwich Island	Zadowski	61/187-1	-55.9360	-28.1310	-255
P04495	CRIAN868-10	JN545520	SAP04495Pr	H009	C		200904495	Zoological State Collection, Munich	Echinodermata	Crinoidea	Comatulida	Antedonidae	Heliometrinae	Promachocrinus	Promachocrinus kerguelensis	Marc Eléaume, Lenaïg G. Hemery	J.M. Bohn	LAMPOS (ANT XIX/5)	RV Polarstern	Agassiz Trawl	14-Apr-2002	Scotia Arc	South Sandwich Island	Zadowski	61/187-1	-55.9360	-28.1310	-255
P04494	CRIAN867-10	JN545519	SAP04494Pr	H009	C		200904494	Zoological State Collection, Munich	Echinodermata	Crinoidea	Comatulida	Antedonidae	Heliometrinae	Promachocrinus	Promachocrinus kerguelensis	Marc Eléaume, Lenaïg G. Hemery	J.M. Bohn	LAMPOS (ANT XIX/5)	RV Polarstern	Agassiz Trawl	14-Apr-2002	Scotia Arc	South Sandwich Island	Zadowski	61/187-1	-55.9360	-28.1310	-255
P04493	CRIAN866-10	JN545518	SAP04493Pr	H009	C		200904493	Zoological State Collection, Munich	Echinodermata	Crinoidea	Comatulida	Antedonidae	Heliometrinae	Promachocrinus	Promachocrinus kerguelensis	Marc Eléaume, Lenaïg G. Hemery	J.M. Bohn	LAMPOS (ANT XIX/5)	RV Polarstern	Agassiz Trawl	14-Apr-2002	Scotia Arc	South Sandwich Island	Zadowski	61/187-1	-55.9360	-28.1310	-255
P04492	CRIAN865-10	JN545517	SAP04492Pr	H009	C		200904492	Zoological State Collection, Munich	Echinodermata	Crinoidea	Comatulida	Antedonidae	Heliometrinae	Promachocrinus	Promachocrinus kerguelensis	Marc Eléaume, Lenaïg G. Hemery	J.M. Bohn	LAMPOS (ANT XIX/5)	RV Polarstern	Agassiz Trawl	14-Apr-2002	Scotia Arc	South Sandwich Island	Zadowski	61/187-1	-55.9360	-28.1310	-255
P04491	CRIAN864-10	JN545516	SAP04491Pr	H009	C		200904491	Zoological State Collection, Munich	Echinodermata	Crinoidea	Comatulida	Antedonidae	Heliometrinae	Promachocrinus	Promachocrinus kerguelensis	Marc Eléaume, Lenaïg G. Hemery	J.M. Bohn	LAMPOS (ANT XIX/5)	RV Polarstern	Agassiz Trawl	14-Apr-2002	Scotia Arc	South Sandwich Island	Zadowski	61/187-1	-55.9360	-28.1310	-255
P03981	CRIAN529-09	JN545465	SAP03981Pr	H009	C		200903981	Zoological State Collection, Munich	Echinodermata	Crinoidea	Comatulida	Antedonidae	Heliometrinae	Promachocrinus	Promachocrinus kerguelensis	Marc Eléaume, Lenaïg G. Hemery	J.M. Bohn	LAMPOS (ANT XIX/5)	RV Polarstern	Agassiz Trawl	17-Apr-2002	Scotia Arc	South Sandwich Island	Southern Thule	61/214-1	-59.7092	-27.9503	-332
P03982	CRIAN530-09	JN545464	SAP03982Pr	H076	C		200903982	Zoological State Collection, Munich	Echinodermata	Crinoidea	Comatulida	Antedonidae	Heliometrinae	Promachocrinus	Promachocrinus kerguelensis	Marc Eléaume, Lenaïg G. Hemery	J.M. Bohn	LAMPOS (ANT XIX/5)	RV Polarstern	Agassiz Trawl	17-Apr-2002	Scotia Arc	South Sandwich Island	Southern Thule	61/214-1	-59.7090	-27.9500	-332
7591	CRIRS400-09	HM398452	SA7591Prom	H012	F	06-0759-1		British Antarctic Survey	Echinodermata	Crinoidea	Comatulida	Antedonidae	Heliometrinae	Promachocrinus	Promachocrinus kerguelensis	Marc Eléaume	K. Linse	BIOPEARL I (JR144)	RV James Clark Ross	Agassiz Trawl	2006	Scotia Arc	South Sandwich Island	Thule Island	06-0759	-59.5080	-27.3050	-1034
7301	CRIRS399-09	HM398451	SA7301Prom	H009	C	06-0730-1		British Antarctic Survey	Echinodermata	Crinoidea	Comatulida	Antedonidae	Heliometrinae	Promachocrinus	Promachocrinus kerguelensis	Marc Eléaume	K. Linse	BIOPEARL I (JR144)	RV James Clark Ross	Agassiz Trawl	2006	Scotia Arc	South Sandwich Island	Thule Island	06-0730	-59.4810	-27.2790	-531
6951	CRIRS394-09	HM398446	SA6951Prom	H009	C	06-0695-1		British Antarctic Survey	Echinodermata	Crinoidea	Comatulida	Antedonidae	Heliometrinae	Promachocrinus	Promachocrinus kerguelensis	Marc Eléaume	K. Linse	BIOPEARL I (JR144)	RV James Clark Ross	Agassiz Trawl	2006	Scotia Arc	South Sandwich Island	Thule Island	06-0695	-59.4700	-27.2780	-285
6952	CRIRS395-09	HM398447	SA6952Prom	H010	C	06-0695-2		British Antarctic Survey	Echinodermata	Crinoidea	Comatulida	Antedonidae	Heliometrinae	Promachocrinus	Promachocrinus kerguelensis	Marc Eléaume	K. Linse	BIOPEARL I (JR144)	RV James Clark Ross	Agassiz Trawl	2006	Scotia Arc	South Sandwich Island	Thule Island	06-0695	-59.4700	-27.2780	-285
6953	CRIRS396-09	HM398448	SA6953Prom	H009	C	06-0695-3		British Antarctic Survey	Echinodermata	Crinoidea	Comatulida	Antedonidae	Heliometrinae	Promachocrinus	Promachocrinus kerguelensis	Marc Eléaume	K. Linse	BIOPEARL I (JR144)	RV James Clark Ross	Agassiz Trawl	2006	Scotia Arc	South Sandwich Island	Thule Island	06-0695	-59.4700	-27.2780	-285
6954	CRIRS397-09	HM398449	SA6954Prom	H076	C	06-0695-4		British Antarctic Survey	Echinodermata	Crinoidea	Comatulida	Antedonidae	Heliometrinae	Promachocrinus	Promachocrinus kerguelensis	Marc Eléaume	K. Linse	BIOPEARL I (JR144)	RV James Clark Ross	Agassiz Trawl	2006	Scotia Arc	South Sandwich Island	Thule Island	06-0695	-59.4700	-27.2780	-285
6955	CRIRS398-09	HM398450	SA6955Prom	H009	C	06-0695-5		British Antarctic Survey	Echinodermata	Crinoidea	Comatulida	Antedonidae	Heliometrinae	Promachocrinus	Promachocrinus kerguelensis	Marc Eléaume	K. Linse	BIOPEARL I (JR144)	RV James Clark Ross	Agassiz Trawl	2006	Scotia Arc	South Sandwich Island	Thule Island	06-0695	-59.4700	-27.2780	-285
P03831	CRIAN524-09	JN545466	SAP03831Pr	H084	C		200903831	Zoological State Collection, Munich	Echinodermata	Crinoidea	Comatulida	Antedonidae	Heliometrinae	Promachocrinus	Promachocrinus kerguelensis	Marc Eléaume, Lenaïg G. Hemery	J.M. Bohn	LAMPOS (ANT XIX/5)	RV Polarstern	Bottom Trawl	16-Apr-2002	Scotia Arc	South Sandwich Island	Montagu Island	61/208-1	-57.6710	-26.4660	-630
P03821	CRIAN523-09	JN545467	SAP03821Pr	H083	C		200903821	Zoological State Collection, Munich	Echinodermata	Crinoidea	Comatulida	Antedonidae	Heliometrinae	Promachocrinus	Promachocrinus kerguelensis	Marc Eléaume, Lenaïg G. Hemery	J.M. Bohn	LAMPOS (ANT XIX/5)	RV Polarstern	Agassiz Trawl	16-Apr-2002	Scotia Arc	South Sandwich Island	Montagu Island	61/207-1	-57.6730	-26.4650	-587
P03991	CRIAN531-09	JN545463	SAP03991Pr	H015	A		200903991	Zoological State Collection, Munich	Echinodermata	Crinoidea	Comatulida	Antedonidae	Heliometrinae	Promachocrinus	Promachocrinus kerguelensis	Marc Eléaume, Lenaïg G. Hemery	J.M. Bohn	LAMPOS (ANT XIX/5)	RV Polarstern	Bottom Trawl	15-Apr-2002	Scotia Arc	South Sandwich Island	Montagu Island	61/196-1	-57.6770	-26.4240	-301
P03992	CRIAN532-09	JN545462	SAP03992Pr	H009	C		200903992	Zoological State Collection, Munich	Echinodermata	Crinoidea	Comatulida	Antedonidae	Heliometrinae	Promachocrinus	Promachocrinus kerguelensis	Marc Eléaume, Lenaïg G. Hemery	J.M. Bohn	LAMPOS (ANT XIX/5)	RV Polarstern	Bottom Trawl	15-Apr-2002	Scotia Arc	South Sandwich Island	Montagu Island	61/196-1	-57.6770	-26.4240	-301
P03993	CRIAN533-09	JN545461	SAP03993Pr	H009	C		200903993	Zoological State Collection, Munich	Echinodermata	Crinoidea	Comatulida	Antedonidae	Heliometrinae	Promachocrinus	Promachocrinus kerguelensis	Marc Eléaume, Lenaïg G. Hemery	J.M. Bohn	LAMPOS (ANT XIX/5)	RV Polarstern	Bottom Trawl	15-Apr-2002	Scotia Arc	South Sandwich Island	Montagu Island	61/196-1	-57.6770	-26.4240	-301
P03994	CRIAN534-09	JN545460	SAP03994Pr	H085	C		200903994	Zoological State Collection, Munich	Echinodermata	Crinoidea	Comatulida	Antedonidae	Heliometrinae	Promachocrinus	Promachocrinus kerguelensis	Marc Eléaume, Lenaïg G. Hemery	J.M. Bohn	LAMPOS (ANT XIX/5)	RV Polarstern	Bottom Trawl	15-Apr-2002	Scotia Arc	South Sandwich Island	Montagu Island	61/196-1	-57.6770	-26.4240	-301
P04041	CRIAN535-09	JN545459	SAP04041Pr	H086	A		200904041	Zoological State Collection, Munich	Echinodermata	Crinoidea	Comatulida	Antedonidae	Heliometrinae	Promachocrinus	Promachocrinus kerguelensis	Marc Eléaume, Lenaïg G. Hemery	J.M. Bohn	LAMPOS (ANT XIX/5)	RV Polarstern	Agassiz Trawl	15-Apr-2002	Scotia Arc	South Sandwich Island	Montagu Island	61/194-1	-57.6760	-26.4190	-309
P04042	CRIAN536-09	JN545458	SAP04042Pr	H087	C		200904042	Zoological State Collection, Munich	Echinodermata	Crinoidea	Comatulida	Antedonidae	Heliometrinae	Promachocrinus	Promachocrinus kerguelensis	Marc Eléaume, Lenaïg G. Hemery	J.M. Bohn	LAMPOS (ANT XIX/5)	RV Polarstern	Agassiz Trawl	15-Apr-2002	Scotia Arc	South Sandwich Island	Montagu Island	61/194-1	-57.6760	-26.4190	-309
P04043	CRIAN537-09	JN545457	SAP04043Pr	H088	C		200904043	Zoological State Collection, Munich	Echinodermata	Crinoidea	Comatulida	Antedonidae	Heliometrinae	Promachocrinus	Promachocrinus kerguelensis	Marc Eléaume, Lenaïg G. Hemery	J.M. Bohn	LAMPOS (ANT XIX/5)	RV Polarstern	Agassiz Trawl	15-Apr-2002	Scotia Arc	South Sandwich Island	Montagu Island	61/194-1	-57.6760	-26.4190	-309
P04044	CRIAN538-09	JN545456	SAP04044Pr	H076	C		200904044	Zoological State Collection, Munich	Echinodermata	Crinoidea	Comatulida	Antedonidae	Heliometrinae	Promachocrinus	Promachocrinus kerguelensis	Marc Eléaume, Lenaïg G. Hemery	J.M. Bohn	LAMPOS (ANT XIX/5)	RV Polarstern	Agassiz Trawl	15-Apr-2002	Scotia Arc	South Sandwich Island	Montagu Island	61/194-1	-57.6760	-26.4190	-309
P067833	CRIAN862-10	HQ944140	EWSP067833	H009	C		2007067833	Zoological State Collection, Munich	Echinodermata	Crinoidea	Comatulida	Antedonidae	Heliometrinae	Promachocrinus	Promachocrinus kerguelensis	Marc Eléaume, Lenaïg G. Hemery	T. Brey	EASIZ I (ANT XIII/3)	RV Polarstern	Bottom Trawl	14-Feb-1996	Coats Land	Weddell Sea	btw Vestkapp & Halley	39/14	-73.6028	-22.6028	-850
P067832	CRIAN861-10	HQ944139	EWSP067832	H120	E2		2007067832	Zoological State Collection, Munich	Echinodermata	Crinoidea	Comatulida	Antedonidae	Heliometrinae	Promachocrinus	Promachocrinus kerguelensis	Marc Eléaume, Lenaïg G. Hemery	T. Brey	EASIZ I (ANT XIII/3)	RV Polarstern	Bottom Trawl	14-Feb-1996	Coats Land	Weddell Sea	btw Vestkapp & Halley	39/14	-73.6028	-22.6028	-850
P067831	CRIAN860-10	HQ944138	EWSP067831	H124	D		2007067831	Zoological State Collection, Munich	Echinodermata	Crinoidea	Comatulida	Antedonidae	Heliometrinae	Promachocrinus	Promachocrinus kerguelensis	Marc Eléaume, Lenaïg G. Hemery	T. Brey	EASIZ I (ANT XIII/3)	RV Polarstern	Bottom Trawl	14-Feb-1996	Coats Land	Weddell Sea	btw Vestkapp & Halley	39/14	-73.6028	-22.6028	-850
P067829	CRIAN858-10	HQ944136	EWSP067829	H009	C		2007067829	Zoological State Collection, Munich	Echinodermata	Crinoidea	Comatulida	Antedonidae	Heliometrinae	Promachocrinus	Promachocrinus kerguelensis	Marc Eléaume, Lenaïg G. Hemery	T. Brey	EASIZ I (ANT XIII/3)	RV Polarstern	Bottom Trawl	14-Feb-1996	Coats Land	Weddell Sea	btw Vestkapp & Halley	39/14	-73.6028	-22.6028	-850
P067828	CRIAN857-10	HQ944135	EWSP067828	H010	C		2007067828	Zoological State Collection, Munich	Echinodermata	Crinoidea	Comatulida	Antedonidae	Heliometrinae	Promachocrinus	Promachocrinus kerguelensis	Marc Eléaume, Lenaïg G. Hemery	T. Brey	EASIZ I (ANT XIII/3)	RV Polarstern	Bottom Trawl	14-Feb-1996	Coats Land	Weddell Sea	btw Vestkapp & Halley	39/14	-73.6028	-22.6028	-850
P067827	CRIAN856-10	HQ944134	EWSP067827	H009	C		2007067827	Zoological State Collection, Munich	Echinodermata	Crinoidea	Comatulida	Antedonidae	Heliometrinae	Promachocrinus	Promachocrinus kerguelensis	Marc Eléaume, Lenaïg G. Hemery	T. Brey	EASIZ I (ANT XIII/3)	RV Polarstern	Bottom Trawl	14-Feb-1996	Coats Land	Weddell Sea	btw Vestkapp & Halley	39/14	-73.6028	-22.6028	-850
P067826	CRIAN855-10	HQ944133	EWSP067826	H010	C		2007067826	Zoological State Collection, Munich	Echinodermata	Crinoidea	Comatulida	Antedonidae	Heliometrinae	Promachocrinus	Promachocrinus kerguelensis	Marc Eléaume, Lenaïg G. Hemery	T. Brey	EASIZ I (ANT XIII/3)	RV Polarstern	Bottom Trawl	14-Feb-1996	Coats Land	Weddell Sea	btw Vestkapp & Halley	39/14	-73.6028	-22.6028	-850
P067825	CRIAN854-10	HQ944132	EWSP067825	H010	C		2007067825	Zoological State Collection, Munich	Echinodermata	Crinoidea	Comatulida	Antedonidae	Heliometrinae	Promachocrinus	Promachocrinus kerguelensis	Marc Eléaume, Lenaïg G. Hemery	T. Brey	EASIZ I (ANT XIII/3)	RV Polarstern	Bottom Trawl	14-Feb-1996	Coats Land	Weddell Sea	btw Vestkapp & Halley	39/14	-73.6028	-22.6028	-850
P067824	CRIAN853-10	HQ944131	EWSP067824	H010	C		2007067824	Zoological State Collection, Munich	Echinodermata	Crinoidea	Comatulida	Antedonidae	Heliometrinae	Promachocrinus	Promachocrinus kerguelensis	Marc Eléaume, Lenaïg G. Hemery	T. Brey	EASIZ I (ANT XIII/3)	RV Polarstern	Bottom Trawl	14-Feb-1996	Coats Land	Weddell Sea	btw Vestkapp & Halley	39/14	-73.6028	-22.6028	-850
P067823	CRIAN852-10	HQ944130	EWSP067823	H009	C		2007067823	Zoological State Collection, Munich	Echinodermata	Crinoidea	Comatulida	Antedonidae	Heliometrinae	Promachocrinus	Promachocrinus kerguelensis	Marc Eléaume, Lenaïg G. Hemery	T. Brey	EASIZ I (ANT XIII/3)	RV Polarstern	Bottom Trawl	14-Feb-1996	Coats Land	Weddell Sea	btw Vestkapp & Halley	39/14	-73.6028	-22.6028	-850
P067822	CRIAN851-10	HQ944129	EWSP067822	H009	C		2007067822	Zoological State Collection, Munich	Echinodermata	Crinoidea	Comatulida	Antedonidae	Heliometrinae	Promachocrinus	Promachocrinus kerguelensis	Marc Eléaume, Lenaïg G. Hemery	T. Brey	EASIZ I (ANT XIII/3)	RV Polarstern	Bottom Trawl	14-Feb-1996	Coats Land	Weddell Sea	btw Vestkapp & Halley	39/14	-73.6028	-22.6028	-850
P067821	CRIAN850-10	HQ944128	EWSP067821	H010	C		2007067821	Zoological State Collection, Munich	Echinodermata	Crinoidea	Comatulida	Antedonidae	Heliometrinae	Promachocrinus	Promachocrinus kerguelensis	Marc Eléaume, Lenaïg G. Hemery	T. Brey	EASIZ I (ANT XIII/3)	RV Polarstern	Bottom Trawl	14-Feb-1996	Coats Land	Weddell Sea	btw Vestkapp & Halley	39/14	-73.6028	-22.6028	-850
P067820	CRIAN849-10	HQ944127	EWSP067820	H010	C		2007067820	Zoological State Collection, Munich	Echinodermata	Crinoidea	Comatulida	Antedonidae	Heliometrinae	Promachocrinus	Promachocrinus kerguelensis	Marc Eléaume, Lenaïg G. Hemery	T. Brey	EASIZ I (ANT XIII/3)	RV Polarstern	Bottom Trawl	14-Feb-1996	Coats Land	Weddell Sea	btw Vestkapp & Halley	39/14	-73.6028	-22.6028	-850
P067819	CRIAN848-10	HQ944126	EWSP067819	H124	D		2007067819	Zoological State Collection, Munich	Echinodermata	Crinoidea	Comatulida	Antedonidae	Heliometrinae	Promachocrinus	Promachocrinus kerguelensis	Marc Eléaume, Lenaïg G. Hemery	T. Brey	EASIZ I (ANT XIII/3)	RV Polarstern	Bottom Trawl	14-Feb-1996	Coats Land	Weddell Sea	btw Vestkapp & Halley	39/14	-73.6028	-22.6028	-850
P067818	CRIAN847-10	HQ944125	EWSP067818	H010	C		2007067818	Zoological State Collection, Munich	Echinodermata	Crinoidea	Comatulida	Antedonidae	Heliometrinae	Promachocrinus	Promachocrinus kerguelensis	Marc Eléaume, Lenaïg G. Hemery	T. Brey	EASIZ I (ANT XIII/3)	RV Polarstern	Bottom Trawl	14-Feb-1996	Coats Land	Weddell Sea	btw Vestkapp & Halley	39/14	-73.6028	-22.6028	-850
P067811	CRIAN840-10	HQ944120	EWSP067811	H010	C		2007067811	Zoological State Collection, Munich	Echinodermata	Crinoidea	Comatulida	Antedonidae	Heliometrinae	Promachocrinus	Promachocrinus kerguelensis	Marc Eléaume, Lenaïg G. Hemery	T. Brey	EASIZ I (ANT XIII/3)	RV Polarstern	Bottom Trawl	14-Feb-1996	Coats Land	Weddell Sea	btw Vestkapp & Halley	39/14	-73.6028	-22.6028	-850
P067810	CRIAN839-10	HQ944119	EWSP067810	H009	C		2007067810	Zoological State Collection, Munich	Echinodermata	Crinoidea	Comatulida	Antedonidae	Heliometrinae	Promachocrinus	Promachocrinus kerguelensis	Marc Eléaume, Lenaïg G. Hemery	T. Brey	EASIZ I (ANT XIII/3)	RV Polarstern	Bottom Trawl	14-Feb-1996	Coats Land	Weddell Sea	btw Vestkapp & Halley	39/14	-73.6028	-22.6028	-850
P06789	CRIAN838-10	HQ944118	EWSP06789P	H009	C		200706789	Zoological State Collection, Munich	Echinodermata	Crinoidea	Comatulida	Antedonidae	Heliometrinae	Promachocrinus	Promachocrinus kerguelensis	Marc Eléaume, Lenaïg G. Hemery	T. Brey	EASIZ I (ANT XIII/3)	RV Polarstern	Bottom Trawl	14-Feb-1996	Coats Land	Weddell Sea	btw Vestkapp & Halley	39/14	-73.6028	-22.6028	-850
P06788	CRIAN837-10	HQ944117	EWSP06788P	H124	D		200706788	Zoological State Collection, Munich	Echinodermata	Crinoidea	Comatulida	Antedonidae	Heliometrinae	Promachocrinus	Promachocrinus kerguelensis	Marc Eléaume, Lenaïg G. Hemery	T. Brey	EASIZ I (ANT XIII/3)	RV Polarstern	Bottom Trawl	14-Feb-1996	Coats Land	Weddell Sea	btw Vestkapp & Halley	39/14	-73.6028	-22.6028	-850
P06787	CRIAN836-10	HQ944116	EWSP06787P	H124	D		200706787	Zoological State Collection, Munich	Echinodermata	Crinoidea	Comatulida	Antedonidae	Heliometrinae	Promachocrinus	Promachocrinus kerguelensis	Marc Eléaume, Lenaïg G. Hemery	T. Brey	EASIZ I (ANT XIII/3)	RV Polarstern	Bottom Trawl	14-Feb-1996	Coats Land	Weddell Sea	btw Vestkapp & Halley	39/14	-73.6028	-22.6028	-850
P06786	CRIAN835-10	HQ944115	EWSP06786P	H004	C		200706786	Zoological State Collection, Munich	Echinodermata	Crinoidea	Comatulida	Antedonidae	Heliometrinae	Promachocrinus	Promachocrinus kerguelensis	Marc Eléaume, Lenaïg G. Hemery	T. Brey	EASIZ I (ANT XIII/3)	RV Polarstern	Bottom Trawl	14-Feb-1996	Coats Land	Weddell Sea	btw Vestkapp & Halley	39/14	-73.6028	-22.6028	-850
P06785	CRIAN834-10	HQ944114	EWSP06785P	H010	C		200706785	Zoological State Collection, Munich	Echinodermata	Crinoidea	Comatulida	Antedonidae	Heliometrinae	Promachocrinus	Promachocrinus kerguelensis	Marc Eléaume, Lenaïg G. Hemery	T. Brey	EASIZ I (ANT XIII/3)	RV Polarstern	Bottom Trawl	14-Feb-1996	Coats Land	Weddell Sea	btw Vestkapp & Halley	39/14	-73.6028	-22.6028	-850
P06784	CRIAN833-10	HQ944113	EWSP06784P	H009	C		200706784	Zoological State Collection, Munich	Echinodermata	Crinoidea	Comatulida	Antedonidae	Heliometrinae	Promachocrinus	Promachocrinus kerguelensis	Marc Eléaume, Lenaïg G. Hemery	T. Brey	EASIZ I (ANT XIII/3)	RV Polarstern	Bottom Trawl	14-Feb-1996	Coats Land	Weddell Sea	btw Vestkapp & Halley	39/14	-73.6028	-22.6028	-850
P06783	CRIAN832-10	HQ944112	EWSP06783P	H124	D		200706783	Zoological State Collection, Munich	Echinodermata	Crinoidea	Comatulida	Antedonidae	Heliometrinae	Promachocrinus	Promachocrinus kerguelensis	Marc Eléaume, Lenaïg G. Hemery	T. Brey	EASIZ I (ANT XIII/3)	RV Polarstern	Bottom Trawl	14-Feb-1996	Coats Land	Weddell Sea	btw Vestkapp & Halley	39/14	-73.6028	-22.6028	-850
P06782	CRIAN831-10	HQ944111	EWSP06782P	H009	C		200706782	Zoological State Collection, Munich	Echinodermata	Crinoidea	Comatulida	Antedonidae	Heliometrinae	Promachocrinus	Promachocrinus kerguelensis	Marc Eléaume, Lenaïg G. Hemery	T. Brey	EASIZ I (ANT XIII/3)	RV Polarstern	Bottom Trawl	14-Feb-1996	Coats Land	Weddell Sea	btw Vestkapp & Halley	39/14	-73.6028	-22.6028	-850
P06781	CRIAN830-10	HQ944110	EWSP06781P	H009	C		200706781	Zoological State Collection, Munich	Echinodermata	Crinoidea	Comatulida	Antedonidae	Heliometrinae	Promachocrinus	Promachocrinus kerguelensis	Marc Eléaume, Lenaïg G. Hemery	T. Brey	EASIZ I (ANT XIII/3)	RV Polarstern	Bottom Trawl	14-Feb-1996	Coats Land	Weddell Sea	btw Vestkapp & Halley	39/14	-73.6028	-22.6028	-850
P067817	CRIAN846-10	JN545471	EWSP067817	H010	C		2007067817	Zoological State Collection, Munich	Echinodermata	Crinoidea	Comatulida	Antedonidae	Heliometrinae	Promachocrinus	Promachocrinus kerguelensis	Marc Eléaume, Lenaïg G. Hemery	T. Brey	EASIZ I (ANT XIII/3)	RV Polarstern	Bottom Trawl	14-Feb-1996	Coats Land	Weddell Sea	btw Vestkapp & Halley	39/14	-73.6028	-22.6028	-850
P067815	CRIAN844-10	HQ944124	EWSP067815	H010	C		2007067815	Zoological State Collection, Munich	Echinodermata	Crinoidea	Comatulida	Antedonidae	Heliometrinae	Promachocrinus	Promachocrinus kerguelensis	Marc Eléaume, Lenaïg G. Hemery	T. Brey	EASIZ I (ANT XIII/3)	RV Polarstern	Bottom Trawl	14-Feb-1996	Coats Land	Weddell Sea	btw Vestkapp & Halley	39/14	-73.6028	-22.6028	-850
P067814	CRIAN843-10	HQ944123	EWSP067814	H124	D		2007067814	Zoological State Collection, Munich	Echinodermata	Crinoidea	Comatulida	Antedonidae	Heliometrinae	Promachocrinus	Promachocrinus kerguelensis	Marc Eléaume, Lenaïg G. Hemery	T. Brey	EASIZ I (ANT XIII/3)	RV Polarstern	Bottom Trawl	14-Feb-1996	Coats Land	Weddell Sea	btw Vestkapp & Halley	39/14	-73.6028	-22.6028	-850
P067813	CRIAN842-10	HQ944122	EWSP067813	H009	C		2007067813	Zoological State Collection, Munich	Echinodermata	Crinoidea	Comatulida	Antedonidae	Heliometrinae	Promachocrinus	Promachocrinus kerguelensis	Marc Eléaume, Lenaïg G. Hemery	T. Brey	EASIZ I (ANT XIII/3)	RV Polarstern	Bottom Trawl	14-Feb-1996	Coats Land	Weddell Sea	btw Vestkapp & Halley	39/14	-73.6028	-22.6028	-850
P067812	CRIAN841-10	HQ944121	EWSP067812	H010	C		2007067812	Zoological State Collection, Munich	Echinodermata	Crinoidea	Comatulida	Antedonidae	Heliometrinae	Promachocrinus	Promachocrinus kerguelensis	Marc Eléaume, Lenaïg G. Hemery	T. Brey	EASIZ I (ANT XIII/3)	RV Polarstern	Bottom Trawl	14-Feb-1996	Coats Land	Weddell Sea	btw Vestkapp & Halley	39/14	-73.6028	-22.6028	-850
P055726	CRIAN959-10	HQ944186	EWSP055726	H009	C		2007055726	Zoological State Collection, Munich	Echinodermata	Crinoidea	Comatulida	Antedonidae	Heliometrinae	Promachocrinus	Promachocrinus kerguelensis	Marc Eléaume, Lenaïg G. Hemery	H.U. Dahms	EASIZ I (ANT XIII/3)	RV Polarstern	Bottom Trawl	15-Feb-1996	Coats Land	Weddell Sea	btw Vestkapp & Halley	39/15	-73.7000	-22.5139	-446
P055725	CRIAN958-10	HQ944185	EWSP055725	H077	C		2007055725	Zoological State Collection, Munich	Echinodermata	Crinoidea	Comatulida	Antedonidae	Heliometrinae	Promachocrinus	Promachocrinus kerguelensis	Marc Eléaume, Lenaïg G. Hemery	H.U. Dahms	EASIZ I (ANT XIII/3)	RV Polarstern	Bottom Trawl	15-Feb-1996	Coats Land	Weddell Sea	btw Vestkapp & Halley	39/15	-73.7000	-22.5139	-446
P055724	CRIAN957-10	HQ944184	EWSP055724	H022	D		2007055724	Zoological State Collection, Munich	Echinodermata	Crinoidea	Comatulida	Antedonidae	Heliometrinae	Promachocrinus	Promachocrinus kerguelensis	Marc Eléaume, Lenaïg G. Hemery	H.U. Dahms	EASIZ I (ANT XIII/3)	RV Polarstern	Bottom Trawl	15-Feb-1996	Coats Land	Weddell Sea	btw Vestkapp & Halley	39/15	-73.7000	-22.5139	-446
P055723	CRIAN956-10	HQ944183	EWSP055723	H004	C		2007055723	Zoological State Collection, Munich	Echinodermata	Crinoidea	Comatulida	Antedonidae	Heliometrinae	Promachocrinus	Promachocrinus kerguelensis	Marc Eléaume, Lenaïg G. Hemery	H.U. Dahms	EASIZ I (ANT XIII/3)	RV Polarstern	Bottom Trawl	15-Feb-1996	Coats Land	Weddell Sea	btw Vestkapp & Halley	39/15	-73.7000	-22.5139	-446
P055720	CRIAN953-10	HQ944182	EWSP055720	H009	C		2007055720	Zoological State Collection, Munich	Echinodermata	Crinoidea	Comatulida	Antedonidae	Heliometrinae	Promachocrinus	Promachocrinus kerguelensis	Marc Eléaume, Lenaïg G. Hemery	H.U. Dahms	EASIZ I (ANT XIII/3)	RV Polarstern	Bottom Trawl	15-Feb-1996	Coats Land	Weddell Sea	btw Vestkapp & Halley	39/15	-73.7000	-22.5139	-446
P055718	CRIAN951-10	HQ944181	EWSP055718	H008	C		2007055718	Zoological State Collection, Munich	Echinodermata	Crinoidea	Comatulida	Antedonidae	Heliometrinae	Promachocrinus	Promachocrinus kerguelensis	Marc Eléaume, Lenaïg G. Hemery	H.U. Dahms	EASIZ I (ANT XIII/3)	RV Polarstern	Bottom Trawl	15-Feb-1996	Coats Land	Weddell Sea	btw Vestkapp & Halley	39/15	-73.7000	-22.5139	-446
P06813	CRIAN876-10	HQ944143	EWSP06813P	H001	B		200706813	Zoological State Collection, Munich	Echinodermata	Crinoidea	Comatulida	Antedonidae	Heliometrinae	Promachocrinus	Promachocrinus kerguelensis	Marc Eléaume, Lenaïg G. Hemery	T. Brey	EASIZ I (ANT XIII/3)	RV Polarstern	Bottom Trawl	13-Feb-1996	Coats Land	Weddell Sea	btw Vestkapp & Halley	39/12	-73.3028	-21.1694	-459
P06812	CRIAN875-10	HQ944142	EWSP06812P	H006	E2		200706812	Zoological State Collection, Munich	Echinodermata	Crinoidea	Comatulida	Antedonidae	Heliometrinae	Promachocrinus	Promachocrinus kerguelensis	Marc Eléaume, Lenaïg G. Hemery	T. Brey	EASIZ I (ANT XIII/3)	RV Polarstern	Bottom Trawl	13-Feb-1996	Coats Land	Weddell Sea	btw Vestkapp & Halley	39/12	-73.3028	-21.1694	-459
P06811	CRIAN874-10	HQ944141	EWSP06811P	H008	C		200706811	Zoological State Collection, Munich	Echinodermata	Crinoidea	Comatulida	Antedonidae	Heliometrinae	Promachocrinus	Promachocrinus kerguelensis	Marc Eléaume, Lenaïg G. Hemery	T. Brey	EASIZ I (ANT XIII/3)	RV Polarstern	Bottom Trawl	13-Feb-1996	Coats Land	Weddell Sea	btw Vestkapp & Halley	39/12	-73.3028	-21.1694	-459
P068115	PROKE083-11	JN640481	EWSP068115	H112	D		2007068115	Zoological State Collection, Munich	Echinodermata	Crinoidea	Comatulida	Antedonidae	Heliometrinae	Promachocrinus	Promachocrinus kerguelensis	Jens Bohn	T. Brey	EASIZ I (ANT XIII/3)	RV Polarstern	Bottom Trawl	13-Feb-1996	Coats Land	Weddell Sea	btw Vestkapp & Halley	39/12	-73.3030	-21.1690	-459
P045552	CRIAN829-10	HQ944109	EWSP045552	H046	D		2009045552	Zoological State Collection, Munich	Echinodermata	Crinoidea	Comatulida	Antedonidae	Heliometrinae	Promachocrinus	Promachocrinus kerguelensis	Marc Eléaume, Lenaïg G. Hemery	J.M. Bohn	ANDEEP III (ANT XXII/3)	RV Polarstern	Bottom Trawl	20-Feb-2005	Coats Land	Weddell Sea	Kapp Norvegia	67/074-7	-71.3133	-13.9819	-1055
P045551	CRIAN828-10	HQ944108	EWSP045551	H129	D		2009045551	Zoological State Collection, Munich	Echinodermata	Crinoidea	Comatulida	Antedonidae	Heliometrinae	Promachocrinus	Promachocrinus kerguelensis	Marc Eléaume, Lenaïg G. Hemery	J.M. Bohn	ANDEEP III (ANT XXII/3)	RV Polarstern	Bottom Trawl	20-Feb-2005	Coats Land	Weddell Sea	Kapp Norvegia	67/074-7	-71.3133	-13.9819	-1055
P045548	CRIAN827-10	HQ944107	EWSP045548	H130	D		2009045548	Zoological State Collection, Munich	Echinodermata	Crinoidea	Comatulida	Antedonidae	Heliometrinae	Promachocrinus	Promachocrinus kerguelensis	Marc Eléaume, Lenaïg G. Hemery	J.M. Bohn	ANDEEP III (ANT XXII/3)	RV Polarstern	Bottom Trawl	20-Feb-2005	Coats Land	Weddell Sea	Kapp Norvegia	67/074-7	-71.3133	-13.9819	-1055
P045539	CRIAN826-10	HQ944106	EWSP045539	H131	F		2009045539	Zoological State Collection, Munich	Echinodermata	Crinoidea	Comatulida	Antedonidae	Heliometrinae	Promachocrinus	Promachocrinus kerguelensis	Marc Eléaume, Lenaïg G. Hemery	J.M. Bohn	ANDEEP III (ANT XXII/3)	RV Polarstern	Bottom Trawl	20-Feb-2005	Coats Land	Weddell Sea	Kapp Norvegia	67/074-7	-71.3133	-13.9819	-1055
P045537	CRIAN825-10	HQ944105	EWSP045537	H132	D		2009045537	Zoological State Collection, Munich	Echinodermata	Crinoidea	Comatulida	Antedonidae	Heliometrinae	Promachocrinus	Promachocrinus kerguelensis	Marc Eléaume, Lenaïg G. Hemery	J.M. Bohn	ANDEEP III (ANT XXII/3)	RV Polarstern	Bottom Trawl	20-Feb-2005	Coats Land	Weddell Sea	Kapp Norvegia	67/074-7	-71.3133	-13.9819	-1055
P045526	CRIAN824-10	HQ944104	EWSP045526	H022	D		2009045526	Zoological State Collection, Munich	Echinodermata	Crinoidea	Comatulida	Antedonidae	Heliometrinae	Promachocrinus	Promachocrinus kerguelensis	Marc Eléaume, Lenaïg G. Hemery	J.M. Bohn	ANDEEP III (ANT XXII/3)	RV Polarstern	Bottom Trawl	20-Feb-2005	Coats Land	Weddell Sea	Kapp Norvegia	67/074-7	-71.3133	-13.9819	-1055
P045521	CRIAN823-10	HQ944103	EWSP045521	H012	F		2009045521	Zoological State Collection, Munich	Echinodermata	Crinoidea	Comatulida	Antedonidae	Heliometrinae	Promachocrinus	Promachocrinus kerguelensis	Marc Eléaume, Lenaïg G. Hemery	J.M. Bohn	ANDEEP III (ANT XXII/3)	RV Polarstern	Bottom Trawl	20-Feb-2005	Coats Land	Weddell Sea	Kapp Norvegia	67/074-7	-71.3133	-13.9819	-1055
P045519	CRIAN822-10	HQ944102	EWSP045519	H046	D		2009045519	Zoological State Collection, Munich	Echinodermata	Crinoidea	Comatulida	Antedonidae	Heliometrinae	Promachocrinus	Promachocrinus kerguelensis	Marc Eléaume, Lenaïg G. Hemery	J.M. Bohn	ANDEEP III (ANT XXII/3)	RV Polarstern	Bottom Trawl	20-Feb-2005	Coats Land	Weddell Sea	Kapp Norvegia	67/074-7	-71.3133	-13.9819	-1055
P045515	CRIAN821-10	HQ944101	EWSP045515	H022	D		2009045515	Zoological State Collection, Munich	Echinodermata	Crinoidea	Comatulida	Antedonidae	Heliometrinae	Promachocrinus	Promachocrinus kerguelensis	Marc Eléaume, Lenaïg G. Hemery	J.M. Bohn	ANDEEP III (ANT XXII/3)	RV Polarstern	Bottom Trawl	20-Feb-2005	Coats Land	Weddell Sea	Kapp Norvegia	67/074-7	-71.3133	-13.9819	-1055
P045513	CRIAN820-10	HQ944100	EWSP045513	H012	F		2009045513	Zoological State Collection, Munich	Echinodermata	Crinoidea	Comatulida	Antedonidae	Heliometrinae	Promachocrinus	Promachocrinus kerguelensis	Marc Eléaume, Lenaïg G. Hemery	J.M. Bohn	ANDEEP III (ANT XXII/3)	RV Polarstern	Bottom Trawl	20-Feb-2005	Coats Land	Weddell Sea	Kapp Norvegia	67/074-7	-71.3133	-13.9819	-1055
P045511	CRIAN819-10	HQ944099	EWSP045511	H022	D		2009045511	Zoological State Collection, Munich	Echinodermata	Crinoidea	Comatulida	Antedonidae	Heliometrinae	Promachocrinus	Promachocrinus kerguelensis	Marc Eléaume, Lenaïg G. Hemery	J.M. Bohn	ANDEEP III (ANT XXII/3)	RV Polarstern	Bottom Trawl	20-Feb-2005	Coats Land	Weddell Sea	Kapp Norvegia	67/074-7	-71.3133	-13.9819	-1055
P04555	CRIAN818-10	HQ944098	EWSP04555P	H009	C		200904555	Zoological State Collection, Munich	Echinodermata	Crinoidea	Comatulida	Antedonidae	Heliometrinae	Promachocrinus	Promachocrinus kerguelensis	Marc Eléaume, Lenaïg G. Hemery	J.M. Bohn	ANDEEP III (ANT XXII/3)	RV Polarstern	Bottom Trawl	20-Feb-2005	Coats Land	Weddell Sea	Kapp Norvegia	67/074-7	-71.3133	-13.9819	-1055
P03901	CRIAN526-09	HQ560379	EWSP03901P	H009	C		200903901	Zoological State Collection, Munich	Echinodermata	Crinoidea	Comatulida	Antedonidae	Heliometrinae	Promachocrinus	Promachocrinus kerguelensis	Marc Eléaume, Lenaïg G. Hemery	T. Brey	BENDEX (ANT XXI/2)	RV Polarstern	Agassiz Trawl	21-Dec-2003	Coats Land	Weddell Sea	Kapp Norvegia	233	-71.3165	-13.9427	-840
P045040	CRIAN800-10	HQ944083	EWSP045040	H010	C		2009045040	Zoological State Collection, Munich	Echinodermata	Crinoidea	Comatulida	Antedonidae	Heliometrinae	Promachocrinus	Promachocrinus kerguelensis	Marc Eléaume, Lenaïg G. Hemery	J.M. Bohn	EASIZ III (ANT XVII/3)	RV Polarstern	Bottom Trawl	31-Mar-2000	Coats Land	Weddell Sea	Kapp Norvegia	65-1	-71.3000	-13.8000	-615
P045039	CRIAN799-10	HQ944082	EWSP045039	H009	C		2009045039	Zoological State Collection, Munich	Echinodermata	Crinoidea	Comatulida	Antedonidae	Heliometrinae	Promachocrinus	Promachocrinus kerguelensis	Marc Eléaume, Lenaïg G. Hemery	J.M. Bohn	EASIZ III (ANT XVII/3)	RV Polarstern	Bottom Trawl	31-Mar-2000	Coats Land	Weddell Sea	Kapp Norvegia	65-1	-71.3000	-13.8000	-615
P045038	CRIAN798-10	HQ944081	EWSP045038	H120	E2		2009045038	Zoological State Collection, Munich	Echinodermata	Crinoidea	Comatulida	Antedonidae	Heliometrinae	Promachocrinus	Promachocrinus kerguelensis	Marc Eléaume, Lenaïg G. Hemery	J.M. Bohn	EASIZ III (ANT XVII/3)	RV Polarstern	Bottom Trawl	31-Mar-2000	Coats Land	Weddell Sea	Kapp Norvegia	65-1	-71.3000	-13.8000	-615
P045037	CRIAN797-10	HQ944080	EWSP045037	H006	E2		2009045037	Zoological State Collection, Munich	Echinodermata	Crinoidea	Comatulida	Antedonidae	Heliometrinae	Promachocrinus	Promachocrinus kerguelensis	Marc Eléaume, Lenaïg G. Hemery	J.M. Bohn	EASIZ III (ANT XVII/3)	RV Polarstern	Bottom Trawl	31-Mar-2000	Coats Land	Weddell Sea	Kapp Norvegia	65-1	-71.3000	-13.8000	-615
P045035	CRIAN795-10	HQ944079	EWSP045035	H009	C		2009045035	Zoological State Collection, Munich	Echinodermata	Crinoidea	Comatulida	Antedonidae	Heliometrinae	Promachocrinus	Promachocrinus kerguelensis	Marc Eléaume, Lenaïg G. Hemery	J.M. Bohn	EASIZ III (ANT XVII/3)	RV Polarstern	Bottom Trawl	31-Mar-2000	Coats Land	Weddell Sea	Kapp Norvegia	65-1	-71.3000	-13.8000	-615
P045034	CRIAN794-10	HQ944078	EWSP045034	H124	D		2009045034	Zoological State Collection, Munich	Echinodermata	Crinoidea	Comatulida	Antedonidae	Heliometrinae	Promachocrinus	Promachocrinus kerguelensis	Marc Eléaume, Lenaïg G. Hemery	J.M. Bohn	EASIZ III (ANT XVII/3)	RV Polarstern	Bottom Trawl	31-Mar-2000	Coats Land	Weddell Sea	Kapp Norvegia	65-1	-71.3000	-13.8000	-615
P045033	CRIAN793-10	HQ944077	EWSP045033	H125	C		2009045033	Zoological State Collection, Munich	Echinodermata	Crinoidea	Comatulida	Antedonidae	Heliometrinae	Promachocrinus	Promachocrinus kerguelensis	Marc Eléaume, Lenaïg G. Hemery	J.M. Bohn	EASIZ III (ANT XVII/3)	RV Polarstern	Bottom Trawl	31-Mar-2000	Coats Land	Weddell Sea	Kapp Norvegia	65-1	-71.3000	-13.8000	-615
P045032	CRIAN792-10	HQ944076	EWSP045032	H009	C		2009045032	Zoological State Collection, Munich	Echinodermata	Crinoidea	Comatulida	Antedonidae	Heliometrinae	Promachocrinus	Promachocrinus kerguelensis	Marc Eléaume, Lenaïg G. Hemery	J.M. Bohn	EASIZ III (ANT XVII/3)	RV Polarstern	Bottom Trawl	31-Mar-2000	Coats Land	Weddell Sea	Kapp Norvegia	65-1	-71.3000	-13.8000	-615
P045031	CRIAN791-10	HQ944075	EWSP045031	H010	C		2009045031	Zoological State Collection, Munich	Echinodermata	Crinoidea	Comatulida	Antedonidae	Heliometrinae	Promachocrinus	Promachocrinus kerguelensis	Marc Eléaume, Lenaïg G. Hemery	J.M. Bohn	EASIZ III (ANT XVII/3)	RV Polarstern	Bottom Trawl	31-Mar-2000	Coats Land	Weddell Sea	Kapp Norvegia	65-1	-71.3000	-13.8000	-615
P045030	CRIAN790-10	HQ944074	EWSP045030	H120	E2		2009045030	Zoological State Collection, Munich	Echinodermata	Crinoidea	Comatulida	Antedonidae	Heliometrinae	Promachocrinus	Promachocrinus kerguelensis	Marc Eléaume, Lenaïg G. Hemery	J.M. Bohn	EASIZ III (ANT XVII/3)	RV Polarstern	Bottom Trawl	31-Mar-2000	Coats Land	Weddell Sea	Kapp Norvegia	65-1	-71.3000	-13.8000	-615
P045029	CRIAN789-10	HQ944073	EWSP045029	H009	C		2009045029	Zoological State Collection, Munich	Echinodermata	Crinoidea	Comatulida	Antedonidae	Heliometrinae	Promachocrinus	Promachocrinus kerguelensis	Marc Eléaume, Lenaïg G. Hemery	J.M. Bohn	EASIZ III (ANT XVII/3)	RV Polarstern	Bottom Trawl	31-Mar-2000	Coats Land	Weddell Sea	Kapp Norvegia	65-1	-71.3000	-13.8000	-615
P045028	CRIAN788-10	HQ944072	EWSP045028	H006	E2		2009045028	Zoological State Collection, Munich	Echinodermata	Crinoidea	Comatulida	Antedonidae	Heliometrinae	Promachocrinus	Promachocrinus kerguelensis	Marc Eléaume, Lenaïg G. Hemery	J.M. Bohn	EASIZ III (ANT XVII/3)	RV Polarstern	Bottom Trawl	31-Mar-2000	Coats Land	Weddell Sea	Kapp Norvegia	65-1	-71.3000	-13.8000	-615
P045027	CRIAN787-10	HQ944071	EWSP045027	H009	C		2009045027	Zoological State Collection, Munich	Echinodermata	Crinoidea	Comatulida	Antedonidae	Heliometrinae	Promachocrinus	Promachocrinus kerguelensis	Marc Eléaume, Lenaïg G. Hemery	J.M. Bohn	EASIZ III (ANT XVII/3)	RV Polarstern	Bottom Trawl	31-Mar-2000	Coats Land	Weddell Sea	Kapp Norvegia	65-1	-71.3000	-13.8000	-615
P045026	CRIAN786-10	HQ944070	EWSP045026	H120	E2		2009045026	Zoological State Collection, Munich	Echinodermata	Crinoidea	Comatulida	Antedonidae	Heliometrinae	Promachocrinus	Promachocrinus kerguelensis	Marc Eléaume, Lenaïg G. Hemery	J.M. Bohn	EASIZ III (ANT XVII/3)	RV Polarstern	Bottom Trawl	31-Mar-2000	Coats Land	Weddell Sea	Kapp Norvegia	65-1	-71.3000	-13.8000	-615
P045025	CRIAN785-10	HQ944069	EWSP045025	H009	C		2009045025	Zoological State Collection, Munich	Echinodermata	Crinoidea	Comatulida	Antedonidae	Heliometrinae	Promachocrinus	Promachocrinus kerguelensis	Marc Eléaume, Lenaïg G. Hemery	J.M. Bohn	EASIZ III (ANT XVII/3)	RV Polarstern	Bottom Trawl	31-Mar-2000	Coats Land	Weddell Sea	Kapp Norvegia	65-1	-71.3000	-13.8000	-615
P045024	CRIAN784-10	HQ944068	EWSP045024	H009	C		2009045024	Zoological State Collection, Munich	Echinodermata	Crinoidea	Comatulida	Antedonidae	Heliometrinae	Promachocrinus	Promachocrinus kerguelensis	Marc Eléaume, Lenaïg G. Hemery	J.M. Bohn	EASIZ III (ANT XVII/3)	RV Polarstern	Bottom Trawl	31-Mar-2000	Coats Land	Weddell Sea	Kapp Norvegia	65-1	-71.3000	-13.8000	-615
P045023	CRIAN783-10	HQ944067	EWSP045023	H010	C		2009045023	Zoological State Collection, Munich	Echinodermata	Crinoidea	Comatulida	Antedonidae	Heliometrinae	Promachocrinus	Promachocrinus kerguelensis	Marc Eléaume, Lenaïg G. Hemery	J.M. Bohn	EASIZ III (ANT XVII/3)	RV Polarstern	Bottom Trawl	31-Mar-2000	Coats Land	Weddell Sea	Kapp Norvegia	65-1	-71.3000	-13.8000	-615
P045022	CRIAN782-10	HQ944066	EWSP045022	H122	F		2009045022	Zoological State Collection, Munich	Echinodermata	Crinoidea	Comatulida	Antedonidae	Heliometrinae	Promachocrinus	Promachocrinus kerguelensis	Marc Eléaume, Lenaïg G. Hemery	J.M. Bohn	EASIZ III (ANT XVII/3)	RV Polarstern	Bottom Trawl	31-Mar-2000	Coats Land	Weddell Sea	Kapp Norvegia	65-1	-71.3000	-13.8000	-615
P045021	CRIAN781-10	HQ944065	EWSP045021	H009	C		2009045021	Zoological State Collection, Munich	Echinodermata	Crinoidea	Comatulida	Antedonidae	Heliometrinae	Promachocrinus	Promachocrinus kerguelensis	Marc Eléaume, Lenaïg G. Hemery	J.M. Bohn	EASIZ III (ANT XVII/3)	RV Polarstern	Bottom Trawl	31-Mar-2000	Coats Land	Weddell Sea	Kapp Norvegia	65-1	-71.3000	-13.8000	-615
P045020	CRIAN780-10	HQ944064	EWSP045020	H122	F		2009045020	Zoological State Collection, Munich	Echinodermata	Crinoidea	Comatulida	Antedonidae	Heliometrinae	Promachocrinus	Promachocrinus kerguelensis	Marc Eléaume, Lenaïg G. Hemery	J.M. Bohn	EASIZ III (ANT XVII/3)	RV Polarstern	Bottom Trawl	31-Mar-2000	Coats Land	Weddell Sea	Kapp Norvegia	65-1	-71.3000	-13.8000	-615
P045019	CRIAN779-10	HQ944063	EWSP045019	H006	E2		2009045019	Zoological State Collection, Munich	Echinodermata	Crinoidea	Comatulida	Antedonidae	Heliometrinae	Promachocrinus	Promachocrinus kerguelensis	Marc Eléaume, Lenaïg G. Hemery	J.M. Bohn	EASIZ III (ANT XVII/3)	RV Polarstern	Bottom Trawl	31-Mar-2000	Coats Land	Weddell Sea	Kapp Norvegia	65-1	-71.3000	-13.8000	-615
P045018	CRIAN778-10	HQ944062	EWSP045018	H009	C		2009045018	Zoological State Collection, Munich	Echinodermata	Crinoidea	Comatulida	Antedonidae	Heliometrinae	Promachocrinus	Promachocrinus kerguelensis	Marc Eléaume, Lenaïg G. Hemery	J.M. Bohn	EASIZ III (ANT XVII/3)	RV Polarstern	Bottom Trawl	31-Mar-2000	Coats Land	Weddell Sea	Kapp Norvegia	65-1	-71.3000	-13.8000	-615
P045017	CRIAN777-10	HQ944061	EWSP045017	H006	E2		2009045017	Zoological State Collection, Munich	Echinodermata	Crinoidea	Comatulida	Antedonidae	Heliometrinae	Promachocrinus	Promachocrinus kerguelensis	Marc Eléaume, Lenaïg G. Hemery	J.M. Bohn	EASIZ III (ANT XVII/3)	RV Polarstern	Bottom Trawl	31-Mar-2000	Coats Land	Weddell Sea	Kapp Norvegia	65-1	-71.3000	-13.8000	-615
P045016	CRIAN776-10	HQ944060	EWSP045016	H120	E2		2009045016	Zoological State Collection, Munich	Echinodermata	Crinoidea	Comatulida	Antedonidae	Heliometrinae	Promachocrinus	Promachocrinus kerguelensis	Marc Eléaume, Lenaïg G. Hemery	J.M. Bohn	EASIZ III (ANT XVII/3)	RV Polarstern	Bottom Trawl	31-Mar-2000	Coats Land	Weddell Sea	Kapp Norvegia	65-1	-71.3000	-13.8000	-615
P045015	CRIAN775-10	HQ944059	EWSP045015	H122	F		2009045015	Zoological State Collection, Munich	Echinodermata	Crinoidea	Comatulida	Antedonidae	Heliometrinae	Promachocrinus	Promachocrinus kerguelensis	Marc Eléaume, Lenaïg G. Hemery	J.M. Bohn	EASIZ III (ANT XVII/3)	RV Polarstern	Bottom Trawl	31-Mar-2000	Coats Land	Weddell Sea	Kapp Norvegia	65-1	-71.3000	-13.8000	-615
P045014	CRIAN774-10	HQ944058	EWSP045014	H122	F		2009045014	Zoological State Collection, Munich	Echinodermata	Crinoidea	Comatulida	Antedonidae	Heliometrinae	Promachocrinus	Promachocrinus kerguelensis	Marc Eléaume, Lenaïg G. Hemery	J.M. Bohn	EASIZ III (ANT XVII/3)	RV Polarstern	Bottom Trawl	31-Mar-2000	Coats Land	Weddell Sea	Kapp Norvegia	65-1	-71.3000	-13.8000	-615
P045013	CRIAN773-10	HQ944057	EWSP045013	H126	C		2009045013	Zoological State Collection, Munich	Echinodermata	Crinoidea	Comatulida	Antedonidae	Heliometrinae	Promachocrinus	Promachocrinus kerguelensis	Marc Eléaume, Lenaïg G. Hemery	J.M. Bohn	EASIZ III (ANT XVII/3)	RV Polarstern	Bottom Trawl	31-Mar-2000	Coats Land	Weddell Sea	Kapp Norvegia	65-1	-71.3000	-13.8000	-615
P045012	CRIAN772-10	HQ944056	EWSP045012	H009	C		2009045012	Zoological State Collection, Munich	Echinodermata	Crinoidea	Comatulida	Antedonidae	Heliometrinae	Promachocrinus	Promachocrinus kerguelensis	Marc Eléaume, Lenaïg G. Hemery	J.M. Bohn	EASIZ III (ANT XVII/3)	RV Polarstern	Bottom Trawl	31-Mar-2000	Coats Land	Weddell Sea	Kapp Norvegia	65-1	-71.3000	-13.8000	-615
P045010	CRIAN770-10	HQ944054	EWSP045010	H010	C		2009045010	Zoological State Collection, Munich	Echinodermata	Crinoidea	Comatulida	Antedonidae	Heliometrinae	Promachocrinus	Promachocrinus kerguelensis	Marc Eléaume, Lenaïg G. Hemery	J.M. Bohn	EASIZ III (ANT XVII/3)	RV Polarstern	Bottom Trawl	31-Mar-2000	Coats Land	Weddell Sea	Kapp Norvegia	65-1	-71.3000	-13.8000	-615
P04509	CRIAN769-10	HQ944053	EWSP04509P	H010	C		200904509	Zoological State Collection, Munich	Echinodermata	Crinoidea	Comatulida	Antedonidae	Heliometrinae	Promachocrinus	Promachocrinus kerguelensis	Marc Eléaume, Lenaïg G. Hemery	J.M. Bohn	EASIZ III (ANT XVII/3)	RV Polarstern	Bottom Trawl	31-Mar-2000	Coats Land	Weddell Sea	Kapp Norvegia	65-1	-71.3000	-13.8000	-615
P04508	CRIAN768-10	HQ944052	EWSP04508P	H009	C		200904508	Zoological State Collection, Munich	Echinodermata	Crinoidea	Comatulida	Antedonidae	Heliometrinae	Promachocrinus	Promachocrinus kerguelensis	Marc Eléaume, Lenaïg G. Hemery	J.M. Bohn	EASIZ III (ANT XVII/3)	RV Polarstern	Bottom Trawl	31-Mar-2000	Coats Land	Weddell Sea	Kapp Norvegia	65-1	-71.3000	-13.8000	-615
P04507	CRIAN767-10	HQ944051	EWSP04507P	H120	E2		200904507	Zoological State Collection, Munich	Echinodermata	Crinoidea	Comatulida	Antedonidae	Heliometrinae	Promachocrinus	Promachocrinus kerguelensis	Marc Eléaume, Lenaïg G. Hemery	J.M. Bohn	EASIZ III (ANT XVII/3)	RV Polarstern	Bottom Trawl	31-Mar-2000	Coats Land	Weddell Sea	Kapp Norvegia	65-1	-71.3000	-13.8000	-615
P04506	CRIAN766-10	HQ944050	EWSP04506P	H009	C		200904506	Zoological State Collection, Munich	Echinodermata	Crinoidea	Comatulida	Antedonidae	Heliometrinae	Promachocrinus	Promachocrinus kerguelensis	Marc Eléaume, Lenaïg G. Hemery	J.M. Bohn	EASIZ III (ANT XVII/3)	RV Polarstern	Bottom Trawl	31-Mar-2000	Coats Land	Weddell Sea	Kapp Norvegia	65-1	-71.3000	-13.8000	-615
P04505	CRIAN765-10	HQ944049	EWSP04505P	H009	C		200904505	Zoological State Collection, Munich	Echinodermata	Crinoidea	Comatulida	Antedonidae	Heliometrinae	Promachocrinus	Promachocrinus kerguelensis	Marc Eléaume, Lenaïg G. Hemery	J.M. Bohn	EASIZ III (ANT XVII/3)	RV Polarstern	Bottom Trawl	31-Mar-2000	Coats Land	Weddell Sea	Kapp Norvegia	65-1	-71.3000	-13.8000	-615
P04504	CRIAN764-10	HQ944048	EWSP04504P	H009	C		200904504	Zoological State Collection, Munich	Echinodermata	Crinoidea	Comatulida	Antedonidae	Heliometrinae	Promachocrinus	Promachocrinus kerguelensis	Marc Eléaume, Lenaïg G. Hemery	J.M. Bohn	EASIZ III (ANT XVII/3)	RV Polarstern	Bottom Trawl	31-Mar-2000	Coats Land	Weddell Sea	Kapp Norvegia	65-1	-71.3000	-13.8000	-615
P04503	CRIAN763-10	HQ944047	EWSP04503P	H010	C		200904503	Zoological State Collection, Munich	Echinodermata	Crinoidea	Comatulida	Antedonidae	Heliometrinae	Promachocrinus	Promachocrinus kerguelensis	Marc Eléaume, Lenaïg G. Hemery	J.M. Bohn	EASIZ III (ANT XVII/3)	RV Polarstern	Bottom Trawl	31-Mar-2000	Coats Land	Weddell Sea	Kapp Norvegia	65-1	-71.3000	-13.8000	-615
P04502	CRIAN762-10	HQ944046	EWSP04502P	H010	C		200904502	Zoological State Collection, Munich	Echinodermata	Crinoidea	Comatulida	Antedonidae	Heliometrinae	Promachocrinus	Promachocrinus kerguelensis	Marc Eléaume, Lenaïg G. Hemery	J.M. Bohn	EASIZ III (ANT XVII/3)	RV Polarstern	Bottom Trawl	31-Mar-2000	Coats Land	Weddell Sea	Kapp Norvegia	65-1	-71.3000	-13.8000	-615
P04501	CRIAN761-10	HQ944045	EWSP04501P	H006	E2		200904501	Zoological State Collection, Munich	Echinodermata	Crinoidea	Comatulida	Antedonidae	Heliometrinae	Promachocrinus	Promachocrinus kerguelensis	Marc Eléaume, Lenaïg G. Hemery	J.M. Bohn	EASIZ III (ANT XVII/3)	RV Polarstern	Bottom Trawl	31-Mar-2000	Coats Land	Weddell Sea	Kapp Norvegia	65-1	-71.3000	-13.8000	-615
P045054	CRIAN814-10	HQ944097	EWSP045054	H009	C		2009045054	Zoological State Collection, Munich	Echinodermata	Crinoidea	Comatulida	Antedonidae	Heliometrinae	Promachocrinus	Promachocrinus kerguelensis	Marc Eléaume, Lenaïg G. Hemery	J.M. Bohn	EASIZ III (ANT XVII/3)	RV Polarstern	Bottom Trawl	31-Mar-2000	Coats Land	Weddell Sea	Kapp Norvegia	65-1	-71.3000	-13.8000	-615
P045053	CRIAN813-10	HQ944096	EWSP045053	H009	C		2009045053	Zoological State Collection, Munich	Echinodermata	Crinoidea	Comatulida	Antedonidae	Heliometrinae	Promachocrinus	Promachocrinus kerguelensis	Marc Eléaume, Lenaïg G. Hemery	J.M. Bohn	EASIZ III (ANT XVII/3)	RV Polarstern	Bottom Trawl	31-Mar-2000	Coats Land	Weddell Sea	Kapp Norvegia	65-1	-71.3000	-13.8000	-615
P045052	CRIAN812-10	HQ944095	EWSP045052	H004	C		2009045052	Zoological State Collection, Munich	Echinodermata	Crinoidea	Comatulida	Antedonidae	Heliometrinae	Promachocrinus	Promachocrinus kerguelensis	Marc Eléaume, Lenaïg G. Hemery	J.M. Bohn	EASIZ III (ANT XVII/3)	RV Polarstern	Bottom Trawl	31-Mar-2000	Coats Land	Weddell Sea	Kapp Norvegia	65-1	-71.3000	-13.8000	-615
P045051	CRIAN811-10	HQ944094	EWSP045051	H009	C		2009045051	Zoological State Collection, Munich	Echinodermata	Crinoidea	Comatulida	Antedonidae	Heliometrinae	Promachocrinus	Promachocrinus kerguelensis	Marc Eléaume, Lenaïg G. Hemery	J.M. Bohn	EASIZ III (ANT XVII/3)	RV Polarstern	Bottom Trawl	31-Mar-2000	Coats Land	Weddell Sea	Kapp Norvegia	65-1	-71.3000	-13.8000	-615
P045050	CRIAN810-10	HQ944093	EWSP045050	H010	C		2009045050	Zoological State Collection, Munich	Echinodermata	Crinoidea	Comatulida	Antedonidae	Heliometrinae	Promachocrinus	Promachocrinus kerguelensis	Marc Eléaume, Lenaïg G. Hemery	J.M. Bohn	EASIZ III (ANT XVII/3)	RV Polarstern	Bottom Trawl	31-Mar-2000	Coats Land	Weddell Sea	Kapp Norvegia	65-1	-71.3000	-13.8000	-615
P045049	CRIAN809-10	HQ944092	EWSP045049	H010	C		2009045049	Zoological State Collection, Munich	Echinodermata	Crinoidea	Comatulida	Antedonidae	Heliometrinae	Promachocrinus	Promachocrinus kerguelensis	Marc Eléaume, Lenaïg G. Hemery	J.M. Bohn	EASIZ III (ANT XVII/3)	RV Polarstern	Bottom Trawl	31-Mar-2000	Coats Land	Weddell Sea	Kapp Norvegia	65-1	-71.3000	-13.8000	-615
P045048	CRIAN808-10	HQ944091	EWSP045048	H010	C		2009045048	Zoological State Collection, Munich	Echinodermata	Crinoidea	Comatulida	Antedonidae	Heliometrinae	Promachocrinus	Promachocrinus kerguelensis	Marc Eléaume, Lenaïg G. Hemery	J.M. Bohn	EASIZ III (ANT XVII/3)	RV Polarstern	Bottom Trawl	31-Mar-2000	Coats Land	Weddell Sea	Kapp Norvegia	65-1	-71.3000	-13.8000	-615
P045047	CRIAN807-10	HQ944090	EWSP045047	H009	C		2009045047	Zoological State Collection, Munich	Echinodermata	Crinoidea	Comatulida	Antedonidae	Heliometrinae	Promachocrinus	Promachocrinus kerguelensis	Marc Eléaume, Lenaïg G. Hemery	J.M. Bohn	EASIZ III (ANT XVII/3)	RV Polarstern	Bottom Trawl	31-Mar-2000	Coats Land	Weddell Sea	Kapp Norvegia	65-1	-71.3000	-13.8000	-615
P045046	CRIAN806-10	HQ944089	EWSP045046	H010	C		2009045046	Zoological State Collection, Munich	Echinodermata	Crinoidea	Comatulida	Antedonidae	Heliometrinae	Promachocrinus	Promachocrinus kerguelensis	Marc Eléaume, Lenaïg G. Hemery	J.M. Bohn	EASIZ III (ANT XVII/3)	RV Polarstern	Bottom Trawl	31-Mar-2000	Coats Land	Weddell Sea	Kapp Norvegia	65-1	-71.3000	-13.8000	-615
P045045	CRIAN805-10	HQ944088	EWSP045045	H009	C		2009045045	Zoological State Collection, Munich	Echinodermata	Crinoidea	Comatulida	Antedonidae	Heliometrinae	Promachocrinus	Promachocrinus kerguelensis	Marc Eléaume, Lenaïg G. Hemery	J.M. Bohn	EASIZ III (ANT XVII/3)	RV Polarstern	Bottom Trawl	31-Mar-2000	Coats Land	Weddell Sea	Kapp Norvegia	65-1	-71.3000	-13.8000	-615
P045044	CRIAN804-10	HQ944087	EWSP045044	H010	C		2009045044	Zoological State Collection, Munich	Echinodermata	Crinoidea	Comatulida	Antedonidae	Heliometrinae	Promachocrinus	Promachocrinus kerguelensis	Marc Eléaume, Lenaïg G. Hemery	J.M. Bohn	EASIZ III (ANT XVII/3)	RV Polarstern	Bottom Trawl	31-Mar-2000	Coats Land	Weddell Sea	Kapp Norvegia	65-1	-71.3000	-13.8000	-615
P045043	CRIAN803-10	HQ944086	EWSP045043	H009	C		2009045043	Zoological State Collection, Munich	Echinodermata	Crinoidea	Comatulida	Antedonidae	Heliometrinae	Promachocrinus	Promachocrinus kerguelensis	Marc Eléaume, Lenaïg G. Hemery	J.M. Bohn	EASIZ III (ANT XVII/3)	RV Polarstern	Bottom Trawl	31-Mar-2000	Coats Land	Weddell Sea	Kapp Norvegia	65-1	-71.3000	-13.8000	-615
P045042	CRIAN802-10	HQ944085	EWSP045042	H009	C		2009045042	Zoological State Collection, Munich	Echinodermata	Crinoidea	Comatulida	Antedonidae	Heliometrinae	Promachocrinus	Promachocrinus kerguelensis	Marc Eléaume, Lenaïg G. Hemery	J.M. Bohn	EASIZ III (ANT XVII/3)	RV Polarstern	Bottom Trawl	31-Mar-2000	Coats Land	Weddell Sea	Kapp Norvegia	65-1	-71.3000	-13.8000	-615
P045041	CRIAN801-10	HQ944084	EWSP045041	H009	C		2009045041	Zoological State Collection, Munich	Echinodermata	Crinoidea	Comatulida	Antedonidae	Heliometrinae	Promachocrinus	Promachocrinus kerguelensis	Marc Eléaume, Lenaïg G. Hemery	J.M. Bohn	EASIZ III (ANT XVII/3)	RV Polarstern	Bottom Trawl	31-Mar-2000	Coats Land	Weddell Sea	Kapp Norvegia	65-1	-71.3000	-13.8000	-615
P067916	CRIAN976-10	HQ944198	EWSP067916	H121	E2		2007067916	Zoological State Collection, Munich	Echinodermata	Crinoidea	Comatulida	Antedonidae	Heliometrinae	Promachocrinus	Promachocrinus kerguelensis	Marc Eléaume, Lenaïg G. Hemery	T. Brey	EASIZ I (ANT XIII/3)	RV Polarstern	Agassiz Trawl	08-Feb-1996	Coats Land	Weddell Sea	Kapp Norvegia	39/06	-71.5389	-13.5806	-254
P067914	CRIAN974-10	HQ944197	EWSP067914	H118	C		2007067914	Zoological State Collection, Munich	Echinodermata	Crinoidea	Comatulida	Antedonidae	Heliometrinae	Promachocrinus	Promachocrinus kerguelensis	Marc Eléaume, Lenaïg G. Hemery	T. Brey	EASIZ I (ANT XIII/3)	RV Polarstern	Agassiz Trawl	08-Feb-1996	Coats Land	Weddell Sea	Kapp Norvegia	39/06	-71.5389	-13.5806	-254
P067913	CRIAN973-10	HQ944196	EWSP067913	H022	D		2007067913	Zoological State Collection, Munich	Echinodermata	Crinoidea	Comatulida	Antedonidae	Heliometrinae	Promachocrinus	Promachocrinus kerguelensis	Marc Eléaume, Lenaïg G. Hemery	T. Brey	EASIZ I (ANT XIII/3)	RV Polarstern	Agassiz Trawl	08-Feb-1996	Coats Land	Weddell Sea	Kapp Norvegia	39/06	-71.5389	-13.5806	-254
P067912	CRIAN972-10	HQ944195	EWSP067912	H118	C		2007067912	Zoological State Collection, Munich	Echinodermata	Crinoidea	Comatulida	Antedonidae	Heliometrinae	Promachocrinus	Promachocrinus kerguelensis	Marc Eléaume, Lenaïg G. Hemery	T. Brey	EASIZ I (ANT XIII/3)	RV Polarstern	Agassiz Trawl	08-Feb-1996	Coats Land	Weddell Sea	Kapp Norvegia	39/06	-71.5389	-13.5806	-254
P067910	CRIAN970-10	HQ944194	EWSP067910	H008	C		2007067910	Zoological State Collection, Munich	Echinodermata	Crinoidea	Comatulida	Antedonidae	Heliometrinae	Promachocrinus	Promachocrinus kerguelensis	Marc Eléaume, Lenaïg G. Hemery	T. Brey	EASIZ I (ANT XIII/3)	RV Polarstern	Agassiz Trawl	08-Feb-1996	Coats Land	Weddell Sea	Kapp Norvegia	39/06	-71.5389	-13.5806	-254
P06798	CRIAN968-10	HQ944193	EWSP06798P	H001	B		200706798	Zoological State Collection, Munich	Echinodermata	Crinoidea	Comatulida	Antedonidae	Heliometrinae	Promachocrinus	Promachocrinus kerguelensis	Marc Eléaume, Lenaïg G. Hemery	T. Brey	EASIZ I (ANT XIII/3)	RV Polarstern	Agassiz Trawl	08-Feb-1996	Coats Land	Weddell Sea	Kapp Norvegia	39/06	-71.5389	-13.5806	-254
P06796	CRIAN966-10	HQ944192	EWSP06796P	H127	C		200706796	Zoological State Collection, Munich	Echinodermata	Crinoidea	Comatulida	Antedonidae	Heliometrinae	Promachocrinus	Promachocrinus kerguelensis	Marc Eléaume, Lenaïg G. Hemery	T. Brey	EASIZ I (ANT XIII/3)	RV Polarstern	Agassiz Trawl	08-Feb-1996	Coats Land	Weddell Sea	Kapp Norvegia	39/06	-71.5389	-13.5806	-254
P06795	CRIAN965-10	HQ944191	EWSP06795P	H118	C		200706795	Zoological State Collection, Munich	Echinodermata	Crinoidea	Comatulida	Antedonidae	Heliometrinae	Promachocrinus	Promachocrinus kerguelensis	Marc Eléaume, Lenaïg G. Hemery	T. Brey	EASIZ I (ANT XIII/3)	RV Polarstern	Agassiz Trawl	08-Feb-1996	Coats Land	Weddell Sea	Kapp Norvegia	39/06	-71.5389	-13.5806	-254
P06794	CRIAN964-10	HQ944190	EWSP06794P	H128	C		200706794	Zoological State Collection, Munich	Echinodermata	Crinoidea	Comatulida	Antedonidae	Heliometrinae	Promachocrinus	Promachocrinus kerguelensis	Marc Eléaume, Lenaïg G. Hemery	T. Brey	EASIZ I (ANT XIII/3)	RV Polarstern	Agassiz Trawl	08-Feb-1996	Coats Land	Weddell Sea	Kapp Norvegia	39/06	-71.5389	-13.5806	-254
P06793	CRIAN963-10	HQ944189	EWSP06793P	H009	C		200706793	Zoological State Collection, Munich	Echinodermata	Crinoidea	Comatulida	Antedonidae	Heliometrinae	Promachocrinus	Promachocrinus kerguelensis	Marc Eléaume, Lenaïg G. Hemery	T. Brey	EASIZ I (ANT XIII/3)	RV Polarstern	Agassiz Trawl	08-Feb-1996	Coats Land	Weddell Sea	Kapp Norvegia	39/06	-71.5389	-13.5806	-254
P06792	CRIAN962-10	HQ944188	EWSP06792P	H004	C		200706792	Zoological State Collection, Munich	Echinodermata	Crinoidea	Comatulida	Antedonidae	Heliometrinae	Promachocrinus	Promachocrinus kerguelensis	Marc Eléaume, Lenaïg G. Hemery	T. Brey	EASIZ I (ANT XIII/3)	RV Polarstern	Agassiz Trawl	08-Feb-1996	Coats Land	Weddell Sea	Kapp Norvegia	39/06	-71.5389	-13.5806	-254
P06791	CRIAN961-10	HQ944187	EWSP06791P	H118	C		200706791	Zoological State Collection, Munich	Echinodermata	Crinoidea	Comatulida	Antedonidae	Heliometrinae	Promachocrinus	Promachocrinus kerguelensis	Marc Eléaume, Lenaïg G. Hemery	T. Brey	EASIZ I (ANT XIII/3)	RV Polarstern	Agassiz Trawl	08-Feb-1996	Coats Land	Weddell Sea	Kapp Norvegia	39/06	-71.5389	-13.5806	-254
P03871	CRIAN525-09	HQ560378	EWSP03871P	H018	D		200903871	Zoological State Collection, Munich	Echinodermata	Crinoidea	Comatulida	Antedonidae	Heliometrinae	Promachocrinus	Promachocrinus kerguelensis	Marc Eléaume, Lenaïg G. Hemery	J.M. Bohn	EASIZ III (ANT XVII/3)	RV Polarstern	Bottom Trawl	02-Apr-2000	Coats Land	Weddell Sea	Kapp Norvegia	85-1	-71.1883	-12.2567	-309
P04121	CRIAN543-09	HQ560386	EWSP04121P	H115	A		200904121	Zoological State Collection, Munich	Echinodermata	Crinoidea	Comatulida	Antedonidae	Heliometrinae	Promachocrinus	Promachocrinus kerguelensis	Marc Eléaume, Lenaïg G. Hemery	T. Brey	BENDEX (ANT XXI/2)	RV Polarstern	Agassiz Trawl	29-Dec-2003	Coats Land	Weddell Sea	Kapp Norvegia	281-1	-71.1200	-11.4412	-191
P04122	CRIAN544-09	HQ560387	EWSP04122P	H007	A		200904122	Zoological State Collection, Munich	Echinodermata	Crinoidea	Comatulida	Antedonidae	Heliometrinae	Promachocrinus	Promachocrinus kerguelensis	Marc Eléaume, Lenaïg G. Hemery	T. Brey	BENDEX (ANT XXI/2)	RV Polarstern	Agassiz Trawl	29-Dec-2003	Coats Land	Weddell Sea	Kapp Norvegia	281-1	-71.1200	-11.4412	-191
P04371	CRIAN564-09	HQ560407	EWSP04371P	H077	C		200904371	Zoological State Collection, Munich	Echinodermata	Crinoidea	Comatulida	Antedonidae	Heliometrinae	Promachocrinus	Promachocrinus kerguelensis	Marc Eléaume, Lenaïg G. Hemery	T. Brey	BENDEX (ANT XXI/2)	RV Polarstern	Bottom Trawl	27-Dec-2003	Coats Land	Weddell Sea	Kapp Norvegia	265	-70.8790	-10.8787	-286
P04372	CRIAN565-09	HQ560408	EWSP04372P	H006	E2		200904372	Zoological State Collection, Munich	Echinodermata	Crinoidea	Comatulida	Antedonidae	Heliometrinae	Promachocrinus	Promachocrinus kerguelensis	Marc Eléaume, Lenaïg G. Hemery	T. Brey	BENDEX (ANT XXI/2)	RV Polarstern	Bottom Trawl	27-Dec-2003	Coats Land	Weddell Sea	Kapp Norvegia	265	-70.8790	-10.8787	-286
P04373	CRIAN566-09	HQ560409	EWSP04373P	H120	E2		200904373	Zoological State Collection, Munich	Echinodermata	Crinoidea	Comatulida	Antedonidae	Heliometrinae	Promachocrinus	Promachocrinus kerguelensis	Marc Eléaume, Lenaïg G. Hemery	T. Brey	BENDEX (ANT XXI/2)	RV Polarstern	Bottom Trawl	27-Dec-2003	Coats Land	Weddell Sea	Kapp Norvegia	265	-70.8790	-10.8787	-286
P04374	CRIAN567-09	HQ560410	EWSP04374P	H120	E2		200904374	Zoological State Collection, Munich	Echinodermata	Crinoidea	Comatulida	Antedonidae	Heliometrinae	Promachocrinus	Promachocrinus kerguelensis	Marc Eléaume, Lenaïg G. Hemery	T. Brey	BENDEX (ANT XXI/2)	RV Polarstern	Bottom Trawl	27-Dec-2003	Coats Land	Weddell Sea	Kapp Norvegia	265	-70.8790	-10.8787	-286
P04375	CRIAN568-09	HQ560411	EWSP04375P	H004	C		200904375	Zoological State Collection, Munich	Echinodermata	Crinoidea	Comatulida	Antedonidae	Heliometrinae	Promachocrinus	Promachocrinus kerguelensis	Marc Eléaume, Lenaïg G. Hemery	T. Brey	BENDEX (ANT XXI/2)	RV Polarstern	Bottom Trawl	27-Dec-2003	Coats Land	Weddell Sea	Kapp Norvegia	265	-70.8790	-10.8787	-286
P04376	CRIAN569-09	HQ560412	EWSP04376P	H123	C		200904376	Zoological State Collection, Munich	Echinodermata	Crinoidea	Comatulida	Antedonidae	Heliometrinae	Promachocrinus	Promachocrinus kerguelensis	Marc Eléaume, Lenaïg G. Hemery	T. Brey	BENDEX (ANT XXI/2)	RV Polarstern	Bottom Trawl	27-Dec-2003	Coats Land	Weddell Sea	Kapp Norvegia	265	-70.8790	-10.8787	-286
P04271	CRIAN549-09	HQ560392	EWSP04271P	H009	C		200904271	Zoological State Collection, Munich	Echinodermata	Crinoidea	Comatulida	Antedonidae	Heliometrinae	Promachocrinus	Promachocrinus kerguelensis	Marc Eléaume, Lenaïg G. Hemery	T. Brey	BENDEX (ANT XXI/2)	RV Polarstern	Agassiz Trawl	09-Dec-2003	Coats Land	Weddell Sea	Kapp Norvegia	121	-70.8347	-10.5958	-268
P04272	CRIAN550-09	HQ560393	EWSP04272P	H118	C		200904272	Zoological State Collection, Munich	Echinodermata	Crinoidea	Comatulida	Antedonidae	Heliometrinae	Promachocrinus	Promachocrinus kerguelensis	Marc Eléaume, Lenaïg G. Hemery	T. Brey	BENDEX (ANT XXI/2)	RV Polarstern	Agassiz Trawl	09-Dec-2003	Coats Land	Weddell Sea	Kapp Norvegia	121	-70.8347	-10.5958	-268
P04273	CRIAN551-09	HQ560394	EWSP04273P	H008	C		200904273	Zoological State Collection, Munich	Echinodermata	Crinoidea	Comatulida	Antedonidae	Heliometrinae	Promachocrinus	Promachocrinus kerguelensis	Marc Eléaume, Lenaïg G. Hemery	T. Brey	BENDEX (ANT XXI/2)	RV Polarstern	Agassiz Trawl	09-Dec-2003	Coats Land	Weddell Sea	Kapp Norvegia	121	-70.8347	-10.5958	-268
P04274	CRIAN552-09	HQ560395	EWSP04274P	H007	A		200904274	Zoological State Collection, Munich	Echinodermata	Crinoidea	Comatulida	Antedonidae	Heliometrinae	Promachocrinus	Promachocrinus kerguelensis	Marc Eléaume, Lenaïg G. Hemery	T. Brey	BENDEX (ANT XXI/2)	RV Polarstern	Agassiz Trawl	09-Dec-2003	Coats Land	Weddell Sea	Kapp Norvegia	121	-70.8347	-10.5958	-268
P04275	CRIAN553-09	HQ560396	EWSP04275P	H008	C		200904275	Zoological State Collection, Munich	Echinodermata	Crinoidea	Comatulida	Antedonidae	Heliometrinae	Promachocrinus	Promachocrinus kerguelensis	Marc Eléaume, Lenaïg G. Hemery	T. Brey	BENDEX (ANT XXI/2)	RV Polarstern	Agassiz Trawl	09-Dec-2003	Coats Land	Weddell Sea	Kapp Norvegia	121	-70.8347	-10.5958	-268
P04276	CRIAN554-09	HQ560397	EWSP04276P	H003	E1		200904276	Zoological State Collection, Munich	Echinodermata	Crinoidea	Comatulida	Antedonidae	Heliometrinae	Promachocrinus	Promachocrinus kerguelensis	Marc Eléaume, Lenaïg G. Hemery	T. Brey	BENDEX (ANT XXI/2)	RV Polarstern	Agassiz Trawl	09-Dec-2003	Coats Land	Weddell Sea	Kapp Norvegia	121	-70.8347	-10.5958	-268
P04277	CRIAN555-09	HQ560398	EWSP04277P	H001	B		200904277	Zoological State Collection, Munich	Echinodermata	Crinoidea	Comatulida	Antedonidae	Heliometrinae	Promachocrinus	Promachocrinus kerguelensis	Marc Eléaume, Lenaïg G. Hemery	T. Brey	BENDEX (ANT XXI/2)	RV Polarstern	Agassiz Trawl	09-Dec-2003	Coats Land	Weddell Sea	Kapp Norvegia	121	-70.8347	-10.5958	-268
P04091	CRIAN539-09	HQ560382	EWSP04091P	H022	D		200904091	Zoological State Collection, Munich	Echinodermata	Crinoidea	Comatulida	Antedonidae	Heliometrinae	Promachocrinus	Promachocrinus kerguelensis	Marc Eléaume, Lenaïg G. Hemery	T. Brey	BENDEX (ANT XXI/2)	RV Polarstern	Bottom Trawl	15-Dec-2003	Coats Land	Weddell Sea	Kapp Norvegia	166-1	-70.9472	-10.5435	-338
P04092	CRIAN540-09	HQ560383	EWSP04092P	H006	E2		200904092	Zoological State Collection, Munich	Echinodermata	Crinoidea	Comatulida	Antedonidae	Heliometrinae	Promachocrinus	Promachocrinus kerguelensis	Marc Eléaume, Lenaïg G. Hemery	T. Brey	BENDEX (ANT XXI/2)	RV Polarstern	Bottom Trawl	15-Dec-2003	Coats Land	Weddell Sea	Kapp Norvegia	166-1	-70.9472	-10.5435	-338
P04093	CRIAN541-09	HQ560384	EWSP04093P	H113	E2		200904093	Zoological State Collection, Munich	Echinodermata	Crinoidea	Comatulida	Antedonidae	Heliometrinae	Promachocrinus	Promachocrinus kerguelensis	Marc Eléaume, Lenaïg G. Hemery	T. Brey	BENDEX (ANT XXI/2)	RV Polarstern	Bottom Trawl	15-Dec-2003	Coats Land	Weddell Sea	Kapp Norvegia	166-1	-70.9472	-10.5435	-338
P04094	CRIAN542-09	HQ560385	EWSP04094P	H114	C		200904094	Zoological State Collection, Munich	Echinodermata	Crinoidea	Comatulida	Antedonidae	Heliometrinae	Promachocrinus	Promachocrinus kerguelensis	Marc Eléaume, Lenaïg G. Hemery	T. Brey	BENDEX (ANT XXI/2)	RV Polarstern	Bottom Trawl	15-Dec-2003	Coats Land	Weddell Sea	Kapp Norvegia	166-1	-70.9472	-10.5435	-338
P04411	CRIAN570-09	HQ560413	EWSP04411P	H118	C		200904411	Zoological State Collection, Munich	Echinodermata	Crinoidea	Comatulida	Antedonidae	Heliometrinae	Promachocrinus	Promachocrinus kerguelensis	Marc Eléaume, Lenaïg G. Hemery	T. Brey	BENDEX (ANT XXI/2)	RV Polarstern	Bottom Trawl	15-Dec-2003	Coats Land	Weddell Sea	Kapp Norvegia	166-1	-70.9472	-10.5435	-338
P04412	CRIAN574-09	HQ944016	EWSP04412P	H123	C		200904412	Zoological State Collection, Munich	Echinodermata	Crinoidea	Comatulida	Antedonidae	Heliometrinae	Promachocrinus	Promachocrinus kerguelensis	Marc Eléaume, Lenaïg G. Hemery	T. Brey	BENDEX (ANT XXI/2)	RV Polarstern	Bottom Trawl	15-Dec-2003	Coats Land	Weddell Sea	Kapp Norvegia	166-1	-70.9472	-10.5435	-338
P04413	CRIAN575-09	HQ560414	EWSP04413P	H006	E2		200904413	Zoological State Collection, Munich	Echinodermata	Crinoidea	Comatulida	Antedonidae	Heliometrinae	Promachocrinus	Promachocrinus kerguelensis	Marc Eléaume, Lenaïg G. Hemery	T. Brey	BENDEX (ANT XXI/2)	RV Polarstern	Bottom Trawl	15-Dec-2003	Coats Land	Weddell Sea	Kapp Norvegia	166-1	-70.9472	-10.5435	-338
N04082	CRIAN615-09	HQ944031	EWSN04082P	H113	E2		200904082	Zoological State Collection, Munich	Echinodermata	Crinoidea	Comatulida	Antedonidae	Heliometrinae	Promachocrinus	Promachocrinus kerguelensis	Marc Eléaume, Lenaïg G. Hemery	T. Brey	BENDEX (ANT XXI/2)	RV Polarstern	Bottom Trawl	15-Dec-2003	Coats Land	Weddell Sea	Kapp Norvegia	166-1	-70.9472	-10.5435	-338
P04341	CRIAN558-09	HQ560401	EWSP04341P	H077	C		200904341	Zoological State Collection, Munich	Echinodermata	Crinoidea	Comatulida	Antedonidae	Heliometrinae	Promachocrinus	Promachocrinus kerguelensis	Marc Eléaume, Lenaïg G. Hemery	T. Brey	BENDEX (ANT XXI/2)	RV Polarstern	Bottom Trawl	22-Dec-2003	Coats Land	Weddell Sea	Kapp Norvegia	245	-70.9457	-10.5433	-318
P04343	CRIAN560-09	HQ560403	EWSP04343P	H006	E2		200904343	Zoological State Collection, Munich	Echinodermata	Crinoidea	Comatulida	Antedonidae	Heliometrinae	Promachocrinus	Promachocrinus kerguelensis	Marc Eléaume, Lenaïg G. Hemery	T. Brey	BENDEX (ANT XXI/2)	RV Polarstern	Bottom Trawl	22-Dec-2003	Coats Land	Weddell Sea	Kapp Norvegia	245	-70.9457	-10.5433	-318
P04344	CRIAN561-09	HQ560404	EWSP04344P	H121	E2		200904344	Zoological State Collection, Munich	Echinodermata	Crinoidea	Comatulida	Antedonidae	Heliometrinae	Promachocrinus	Promachocrinus kerguelensis	Marc Eléaume, Lenaïg G. Hemery	T. Brey	BENDEX (ANT XXI/2)	RV Polarstern	Bottom Trawl	22-Dec-2003	Coats Land	Weddell Sea	Kapp Norvegia	245	-70.9457	-10.5433	-318
P04345	CRIAN562-09	HQ560405	EWSP04345P	H118	C		200904345	Zoological State Collection, Munich	Echinodermata	Crinoidea	Comatulida	Antedonidae	Heliometrinae	Promachocrinus	Promachocrinus kerguelensis	Marc Eléaume, Lenaïg G. Hemery	T. Brey	BENDEX (ANT XXI/2)	RV Polarstern	Bottom Trawl	22-Dec-2003	Coats Land	Weddell Sea	Kapp Norvegia	245	-70.9457	-10.5433	-318
P04346	CRIAN563-09	HQ560406	EWSP04346P	H122	F		200904346	Zoological State Collection, Munich	Echinodermata	Crinoidea	Comatulida	Antedonidae	Heliometrinae	Promachocrinus	Promachocrinus kerguelensis	Marc Eléaume, Lenaïg G. Hemery	T. Brey	BENDEX (ANT XXI/2)	RV Polarstern	Bottom Trawl	22-Dec-2003	Coats Land	Weddell Sea	Kapp Norvegia	245	-70.9457	-10.5433	-318
P04281	CRIAN556-09	HQ560399	EWSP04281P	H119	C		200904281	Zoological State Collection, Munich	Echinodermata	Crinoidea	Comatulida	Antedonidae	Heliometrinae	Promachocrinus	Promachocrinus kerguelensis	Marc Eléaume, Lenaïg G. Hemery	T. Brey	BENDEX (ANT XXI/2)	RV Polarstern	Bottom Trawl	16-Dec-2003	Coats Land	Weddell Sea	Kapp Norvegia	174	-70.9470	-10.5428	-320
P04282	CRIAN557-09	HQ560400	EWSP04282P	H120	E2		200904282	Zoological State Collection, Munich	Echinodermata	Crinoidea	Comatulida	Antedonidae	Heliometrinae	Promachocrinus	Promachocrinus kerguelensis	Marc Eléaume, Lenaïg G. Hemery	T. Brey	BENDEX (ANT XXI/2)	RV Polarstern	Bottom Trawl	16-Dec-2003	Coats Land	Weddell Sea	Kapp Norvegia	174	-70.9470	-10.5428	-320
P03751	CRIAN522-09	HQ560377	EWSP03751P	H002	D		200903751	Zoological State Collection, Munich	Echinodermata	Crinoidea	Comatulida	Antedonidae	Heliometrinae	Promachocrinus	Promachocrinus kerguelensis	Marc Eléaume, Lenaïg G. Hemery	T. Brey	BENDEX (ANT XXI/2)	RV Polarstern	Fish Trap	20-Dec-2003	Coats Land	Weddell Sea	Kapp Norvegia	195	-70.9393	-10.5393	-304
P04442	CRIAN571-09	HQ944014	EWSP04442P	H121	E2		200904442	Zoological State Collection, Munich	Echinodermata	Crinoidea	Comatulida	Antedonidae	Heliometrinae	Promachocrinus	Promachocrinus kerguelensis	Marc Eléaume, Lenaïg G. Hemery	T. Brey	BENDEX (ANT XXI/2)	RV Polarstern	Bottom Trawl	24-Dec-2003	Coats Land	Weddell Sea	Kapp Norvegia	259	-70.9428	-10.5330	-300
P04443	CRIAN572-09	HQ944015	EWSP04443P	H008	C		200904443	Zoological State Collection, Munich	Echinodermata	Crinoidea	Comatulida	Antedonidae	Heliometrinae	Promachocrinus	Promachocrinus kerguelensis	Marc Eléaume, Lenaïg G. Hemery	T. Brey	BENDEX (ANT XXI/2)	RV Polarstern	Bottom Trawl	24-Dec-2003	Coats Land	Weddell Sea	Kapp Norvegia	259	-70.9428	-10.5330	-300
P04444	CRIAN576-09	HQ944017	EWSP04444P	H118	C		200904444	Zoological State Collection, Munich	Echinodermata	Crinoidea	Comatulida	Antedonidae	Heliometrinae	Promachocrinus	Promachocrinus kerguelensis	Marc Eléaume, Lenaïg G. Hemery	T. Brey	BENDEX (ANT XXI/2)	RV Polarstern	Bottom Trawl	24-Dec-2003	Coats Land	Weddell Sea	Kapp Norvegia	259	-70.9428	-10.5330	-300
P04445	CRIAN577-09	HQ560415	EWSP04445P	H118	C		200904445	Zoological State Collection, Munich	Echinodermata	Crinoidea	Comatulida	Antedonidae	Heliometrinae	Promachocrinus	Promachocrinus kerguelensis	Marc Eléaume, Lenaïg G. Hemery	T. Brey	BENDEX (ANT XXI/2)	RV Polarstern	Bottom Trawl	24-Dec-2003	Coats Land	Weddell Sea	Kapp Norvegia	259	-70.9428	-10.5330	-300
P04446	CRIAN578-09	HQ944018	EWSP04446P	H133	C		200904446	Zoological State Collection, Munich	Echinodermata	Crinoidea	Comatulida	Antedonidae	Heliometrinae	Promachocrinus	Promachocrinus kerguelensis	Marc Eléaume, Lenaïg G. Hemery	T. Brey	BENDEX (ANT XXI/2)	RV Polarstern	Bottom Trawl	24-Dec-2003	Coats Land	Weddell Sea	Kapp Norvegia	259	-70.9428	-10.5330	-300
P03941	CRIAN527-09	HQ560380	EWSP03941P	H077	C		200903941	Zoological State Collection, Munich	Echinodermata	Crinoidea	Comatulida	Antedonidae	Heliometrinae	Promachocrinus	Promachocrinus kerguelensis	Marc Eléaume, Lenaïg G. Hemery	T. Brey	BENDEX (ANT XXI/2)	RV Polarstern	Bottom Trawl	13-Dec-2003	Coats Land	Weddell Sea	Kapp Norvegia	148	-70.9427	-10.5292	-300
P03942	CRIAN528-09	HQ560381	EWSP03942P	H008	C		200903942	Zoological State Collection, Munich	Echinodermata	Crinoidea	Comatulida	Antedonidae	Heliometrinae	Promachocrinus	Promachocrinus kerguelensis	Marc Eléaume, Lenaïg G. Hemery	T. Brey	BENDEX (ANT XXI/2)	RV Polarstern	Bottom Trawl	13-Dec-2003	Coats Land	Weddell Sea	Kapp Norvegia	148	-70.9427	-10.5292	-300
P04211	CRIAN547-09	HQ560390	EWSP04211P	H009	C		200904211	Zoological State Collection, Munich	Echinodermata	Crinoidea	Comatulida	Antedonidae	Heliometrinae	Promachocrinus	Promachocrinus kerguelensis	Marc Eléaume, Lenaïg G. Hemery	T. Brey	BENDEX (ANT XXI/2)	RV Polarstern	Agassiz Trawl	09-Dec-2003	Coats Land	Weddell Sea	Kapp Norvegia	90-1	-70.9357	-10.5283	-274
P04212	CRIAN548-09	HQ560391	EWSP04212P	H118	C		200904212	Zoological State Collection, Munich	Echinodermata	Crinoidea	Comatulida	Antedonidae	Heliometrinae	Promachocrinus	Promachocrinus kerguelensis	Marc Eléaume, Lenaïg G. Hemery	T. Brey	BENDEX (ANT XXI/2)	RV Polarstern	Agassiz Trawl	09-Dec-2003	Coats Land	Weddell Sea	Kapp Norvegia	90-1	-70.9357	-10.5283	-274
P04181	CRIAN545-09	HQ560388	EWSP04181P	H116	C		200904181	Zoological State Collection, Munich	Echinodermata	Crinoidea	Comatulida	Antedonidae	Heliometrinae	Promachocrinus	Promachocrinus kerguelensis	Marc Eléaume, Lenaïg G. Hemery	T. Brey	BENDEX (ANT XXI/2)	RV Polarstern	Bottom Trawl	12-Dec-2003	Coats Land	Weddell Sea	Kapp Norvegia	132	-70.9403	-10.5268	-284
P04182	CRIAN546-09	HQ560389	EWSP04182P	H117	C		200904182	Zoological State Collection, Munich	Echinodermata	Crinoidea	Comatulida	Antedonidae	Heliometrinae	Promachocrinus	Promachocrinus kerguelensis	Marc Eléaume, Lenaïg G. Hemery	T. Brey	BENDEX (ANT XXI/2)	RV Polarstern	Bottom Trawl	12-Dec-2003	Coats Land	Weddell Sea	Kapp Norvegia	132	-70.9403	-10.5268	-284
POK1831	PROKE239-11	JN640325	KPPOK1831P	H136	A		IE-2009-9122	Museum National d'Histoire Naturelle, Paris	Echinodermata	Crinoidea	Comatulida	Antedonidae	Heliometrinae	Promachocrinus	Promachocrinus kerguelensis	Lenaïg G. Hemery	G. Duhamel & M. Hautecoeur	POKER II	FV Austral	Beam Trawl	22-Sep-2010	Kerguelen Plateau	Kerguelen Island		183	-49.8760	65.1910	-249
POK361	PROKE158-11	JN640406	KPPOK361Pr	H139	A		IE-2009-9041	Museum National d'Histoire Naturelle, Paris	Echinodermata	Crinoidea	Comatulida	Antedonidae	Heliometrinae	Promachocrinus	Promachocrinus kerguelensis	Lenaïg G. Hemery	G. Duhamel & M. Hautecoeur	POKER II	FV Austral	Beam Trawl	01-Sep-2010	Kerguelen Plateau	Kerguelen Island		36	-48.4930	67.2480	-340
POK362	PROKE159-11	JN640405	KPPOK362Pr	H136	A		IE-2009-9042	Museum National d'Histoire Naturelle, Paris	Echinodermata	Crinoidea	Comatulida	Antedonidae	Heliometrinae	Promachocrinus	Promachocrinus kerguelensis	Lenaïg G. Hemery	G. Duhamel & M. Hautecoeur	POKER II	FV Austral	Beam Trawl	01-Sep-2010	Kerguelen Plateau	Kerguelen Island		36	-48.4930	67.2480	-340
POK351	PROKE157-11	JN640407	KPPOK351Pr	H138	A		IE-2009-9040	Museum National d'Histoire Naturelle, Paris	Echinodermata	Crinoidea	Comatulida	Antedonidae	Heliometrinae	Promachocrinus	Promachocrinus kerguelensis	Lenaïg G. Hemery	G. Duhamel & M. Hautecoeur	POKER II	FV Austral	Beam Trawl	01-Sep-2010	Kerguelen Plateau	Kerguelen Island		35	-48.6470	67.5210	-211
POK341	PROKE156-11	JN640408	KPPOK341Pr	H136	A		IE-2009-9039	Museum National d'Histoire Naturelle, Paris	Echinodermata	Crinoidea	Comatulida	Antedonidae	Heliometrinae	Promachocrinus	Promachocrinus kerguelensis	Lenaïg G. Hemery	G. Duhamel & M. Hautecoeur	POKER II	FV Austral	Beam Trawl	01-Sep-2010	Kerguelen Plateau	Kerguelen Island		34	-48.6350	67.7030	-187
POK1411	PROKE216-11	JN640348	KPPOK1411P	H136	A		IE-2009-9099	Museum National d'Histoire Naturelle, Paris	Echinodermata	Crinoidea	Comatulida	Antedonidae	Heliometrinae	Promachocrinus	Promachocrinus kerguelensis	Lenaïg G. Hemery	G. Duhamel & M. Hautecoeur	POKER II	FV Austral	Beam Trawl	18-Sep-2010	Kerguelen Plateau	Kerguelen Island		141	-49.4660	67.7560	-189
POK331	PROKE155-11	JN640409	KPPOK331Pr	H137	A		IE-2009-9038	Museum National d'Histoire Naturelle, Paris	Echinodermata	Crinoidea	Comatulida	Antedonidae	Heliometrinae	Promachocrinus	Promachocrinus kerguelensis	Lenaïg G. Hemery	G. Duhamel & M. Hautecoeur	POKER II	FV Austral	Beam Trawl	01-Sep-2010	Kerguelen Plateau	Kerguelen Island		33	-48.5140	67.9140	-181
POK1471	PROKE235-11	JN640329	KPPOK1471P	H015	A		IE-2009-9118	Museum National d'Histoire Naturelle, Paris	Echinodermata	Crinoidea	Comatulida	Antedonidae	Heliometrinae	Promachocrinus	Promachocrinus kerguelensis	Lenaïg G. Hemery	G. Duhamel & M. Hautecoeur	POKER II	FV Austral	Beam Trawl	19-Sep-2010	Kerguelen Plateau	Kerguelen Island		147	-49.8160	68.2230	-184
POK1472	PROKE236-11	JN640328	KPPOK1472P	H015	A		IE-2009-9119	Museum National d'Histoire Naturelle, Paris	Echinodermata	Crinoidea	Comatulida	Antedonidae	Heliometrinae	Promachocrinus	Promachocrinus kerguelensis	Lenaïg G. Hemery	G. Duhamel & M. Hautecoeur	POKER II	FV Austral	Beam Trawl	19-Sep-2010	Kerguelen Plateau	Kerguelen Island		147	-49.8160	68.2230	-184
POK1473	PROKE237-11	JN640327	KPPOK1473P	H136	A		IE-2009-9120	Museum National d'Histoire Naturelle, Paris	Echinodermata	Crinoidea	Comatulida	Antedonidae	Heliometrinae	Promachocrinus	Promachocrinus kerguelensis	Lenaïg G. Hemery	G. Duhamel & M. Hautecoeur	POKER II	FV Austral	Beam Trawl	19-Sep-2010	Kerguelen Plateau	Kerguelen Island		147	-49.8160	68.2230	-184
POK1474	PROKE238-11	JN640326	KPPOK1474P	H015	A		IE-2009-9121	Museum National d'Histoire Naturelle, Paris	Echinodermata	Crinoidea	Comatulida	Antedonidae	Heliometrinae	Promachocrinus	Promachocrinus kerguelensis	Lenaïg G. Hemery	G. Duhamel & M. Hautecoeur	POKER II	FV Austral	Beam Trawl	19-Sep-2010	Kerguelen Plateau	Kerguelen Island		147	-49.8160	68.2230	-184
POK91	PROKE153-11	JN640411	KPPOK91Pro	H136	A		IE-2009-9036	Museum National d'Histoire Naturelle, Paris	Echinodermata	Crinoidea	Comatulida	Antedonidae	Heliometrinae	Promachocrinus	Promachocrinus kerguelensis	Lenaïg G. Hemery	G. Duhamel & M. Hautecoeur	POKER II	FV Austral	Beam Trawl	29-Aug-2010	Kerguelen Plateau	Kerguelen Island		9	-47.4050	68.3060	-194
POK92	PROKE154-11	JN640410	KPPOK92Pro	H136	A		IE-2009-9037	Museum National d'Histoire Naturelle, Paris	Echinodermata	Crinoidea	Comatulida	Antedonidae	Heliometrinae	Promachocrinus	Promachocrinus kerguelensis	Lenaïg G. Hemery	G. Duhamel & M. Hautecoeur	POKER II	FV Austral	Beam Trawl	29-Aug-2010	Kerguelen Plateau	Kerguelen Island		9	-47.4050	68.3060	-194
POK1461	PROKE226-11	JN640338	KPPOK1461P	H015	A		IE-2009-9109	Museum National d'Histoire Naturelle, Paris	Echinodermata	Crinoidea	Comatulida	Antedonidae	Heliometrinae	Promachocrinus	Promachocrinus kerguelensis	Lenaïg G. Hemery	G. Duhamel & M. Hautecoeur	POKER II	FV Austral	Beam Trawl	19-Sep-2010	Kerguelen Plateau	Kerguelen Island		146	-49.7310	68.3510	-172
POK1462	PROKE227-11	JN640337	KPPOK1462P	H015	A		IE-2009-9110	Museum National d'Histoire Naturelle, Paris	Echinodermata	Crinoidea	Comatulida	Antedonidae	Heliometrinae	Promachocrinus	Promachocrinus kerguelensis	Lenaïg G. Hemery	G. Duhamel & M. Hautecoeur	POKER II	FV Austral	Beam Trawl	19-Sep-2010	Kerguelen Plateau	Kerguelen Island		146	-49.7310	68.3510	-172
POK1463	PROKE228-11	JN640336	KPPOK1463P	H016	A		IE-2009-9111	Museum National d'Histoire Naturelle, Paris	Echinodermata	Crinoidea	Comatulida	Antedonidae	Heliometrinae	Promachocrinus	Promachocrinus kerguelensis	Lenaïg G. Hemery	G. Duhamel & M. Hautecoeur	POKER II	FV Austral	Beam Trawl	19-Sep-2010	Kerguelen Plateau	Kerguelen Island		146	-49.7310	68.3510	-172
POK1464	PROKE229-11	JN640335	KPPOK1464P	H149	A		IE-2009-9112	Museum National d'Histoire Naturelle, Paris	Echinodermata	Crinoidea	Comatulida	Antedonidae	Heliometrinae	Promachocrinus	Promachocrinus kerguelensis	Lenaïg G. Hemery	G. Duhamel & M. Hautecoeur	POKER II	FV Austral	Beam Trawl	19-Sep-2010	Kerguelen Plateau	Kerguelen Island		146	-49.7310	68.3510	-172
POK1466	PROKE230-11	JN640334	KPPOK1466P	H136	A		IE-2009-9113	Museum National d'Histoire Naturelle, Paris	Echinodermata	Crinoidea	Comatulida	Antedonidae	Heliometrinae	Promachocrinus	Promachocrinus kerguelensis	Lenaïg G. Hemery	G. Duhamel & M. Hautecoeur	POKER II	FV Austral	Beam Trawl	19-Sep-2010	Kerguelen Plateau	Kerguelen Island		146	-49.7310	68.3510	-172
POK1467	PROKE231-11	JN640333	KPPOK1467P	H015	A		IE-2009-9114	Museum National d'Histoire Naturelle, Paris	Echinodermata	Crinoidea	Comatulida	Antedonidae	Heliometrinae	Promachocrinus	Promachocrinus kerguelensis	Lenaïg G. Hemery	G. Duhamel & M. Hautecoeur	POKER II	FV Austral	Beam Trawl	19-Sep-2010	Kerguelen Plateau	Kerguelen Island		146	-49.7310	68.3510	-172
POK1469	PROKE232-11	JN640332	KPPOK1469P	H015	A		IE-2009-9115	Museum National d'Histoire Naturelle, Paris	Echinodermata	Crinoidea	Comatulida	Antedonidae	Heliometrinae	Promachocrinus	Promachocrinus kerguelensis	Lenaïg G. Hemery	G. Duhamel & M. Hautecoeur	POKER II	FV Austral	Beam Trawl	19-Sep-2010	Kerguelen Plateau	Kerguelen Island		146	-49.7310	68.3510	-172
POK14610	PROKE233-11	JN640331	KPPOK14610	H015	A		IE-2009-9116	Museum National d'Histoire Naturelle, Paris	Echinodermata	Crinoidea	Comatulida	Antedonidae	Heliometrinae	Promachocrinus	Promachocrinus kerguelensis	Lenaïg G. Hemery	G. Duhamel & M. Hautecoeur	POKER II	FV Austral	Beam Trawl	19-Sep-2010	Kerguelen Plateau	Kerguelen Island		146	-49.7310	68.3510	-172
POK14611	PROKE234-11	JN640330	KPPOK14611	H150	A		IE-2009-9117	Museum National d'Histoire Naturelle, Paris	Echinodermata	Crinoidea	Comatulida	Antedonidae	Heliometrinae	Promachocrinus	Promachocrinus kerguelensis	Lenaïg G. Hemery	G. Duhamel & M. Hautecoeur	POKER II	FV Austral	Beam Trawl	19-Sep-2010	Kerguelen Plateau	Kerguelen Island		146	-49.7310	68.3510	-172
POK391	PROKE160-11	JN640404	KPPOK391Pr	H015	A		IE-2009-9043	Museum National d'Histoire Naturelle, Paris	Echinodermata	Crinoidea	Comatulida	Antedonidae	Heliometrinae	Promachocrinus	Promachocrinus kerguelensis	Lenaïg G. Hemery	G. Duhamel & M. Hautecoeur	POKER II	FV Austral	Beam Trawl	02-Sep-2010	Kerguelen Plateau	Kerguelen Island		39	-48.3550	68.4710	-155
POK392	PROKE161-11	JN640403	KPPOK392Pr	H136	A		IE-2009-9044	Museum National d'Histoire Naturelle, Paris	Echinodermata	Crinoidea	Comatulida	Antedonidae	Heliometrinae	Promachocrinus	Promachocrinus kerguelensis	Lenaïg G. Hemery	G. Duhamel & M. Hautecoeur	POKER II	FV Austral	Beam Trawl	02-Sep-2010	Kerguelen Plateau	Kerguelen Island		39	-48.3550	68.4710	-155
POK393	PROKE162-11	JN640402	KPPOK393Pr	H136	A		IE-2009-9045	Museum National d'Histoire Naturelle, Paris	Echinodermata	Crinoidea	Comatulida	Antedonidae	Heliometrinae	Promachocrinus	Promachocrinus kerguelensis	Lenaïg G. Hemery	G. Duhamel & M. Hautecoeur	POKER II	FV Austral	Beam Trawl	02-Sep-2010	Kerguelen Plateau	Kerguelen Island		39	-48.3550	68.4710	-155
POK394	PROKE163-11	JN640401	KPPOK394Pr	H136	A		IE-2009-9046	Museum National d'Histoire Naturelle, Paris	Echinodermata	Crinoidea	Comatulida	Antedonidae	Heliometrinae	Promachocrinus	Promachocrinus kerguelensis	Lenaïg G. Hemery	G. Duhamel & M. Hautecoeur	POKER II	FV Austral	Beam Trawl	02-Sep-2010	Kerguelen Plateau	Kerguelen Island		39	-48.3550	68.4710	-155
POK395	PROKE164-11	JN640400	KPPOK395Pr	H137	A		IE-2009-9047	Museum National d'Histoire Naturelle, Paris	Echinodermata	Crinoidea	Comatulida	Antedonidae	Heliometrinae	Promachocrinus	Promachocrinus kerguelensis	Lenaïg G. Hemery	G. Duhamel & M. Hautecoeur	POKER II	FV Austral	Beam Trawl	02-Sep-2010	Kerguelen Plateau	Kerguelen Island		39	-48.3550	68.4710	-155
POK1452	PROKE217-11	JN640347	KPPOK1452P	H136	A		IE-2009-9100	Museum National d'Histoire Naturelle, Paris	Echinodermata	Crinoidea	Comatulida	Antedonidae	Heliometrinae	Promachocrinus	Promachocrinus kerguelensis	Lenaïg G. Hemery	G. Duhamel & M. Hautecoeur	POKER II	FV Austral	Beam Trawl	19-Sep-2010	Kerguelen Plateau	Kerguelen Island		145	-49.8480	68.4880	-173
POK1453	PROKE218-11	JN640346	KPPOK1453P	H015	A		IE-2009-9101	Museum National d'Histoire Naturelle, Paris	Echinodermata	Crinoidea	Comatulida	Antedonidae	Heliometrinae	Promachocrinus	Promachocrinus kerguelensis	Lenaïg G. Hemery	G. Duhamel & M. Hautecoeur	POKER II	FV Austral	Beam Trawl	19-Sep-2010	Kerguelen Plateau	Kerguelen Island		145	-49.8480	68.4880	-173
POK1454	PROKE219-11	JN640345	KPPOK1454P	H136	A		IE-2009-9102	Museum National d'Histoire Naturelle, Paris	Echinodermata	Crinoidea	Comatulida	Antedonidae	Heliometrinae	Promachocrinus	Promachocrinus kerguelensis	Lenaïg G. Hemery	G. Duhamel & M. Hautecoeur	POKER II	FV Austral	Beam Trawl	19-Sep-2010	Kerguelen Plateau	Kerguelen Island		145	-49.8480	68.4880	-173
POK1455	PROKE220-11	JN640344	KPPOK1455P	H015	A		IE-2009-9103	Museum National d'Histoire Naturelle, Paris	Echinodermata	Crinoidea	Comatulida	Antedonidae	Heliometrinae	Promachocrinus	Promachocrinus kerguelensis	Lenaïg G. Hemery	G. Duhamel & M. Hautecoeur	POKER II	FV Austral	Beam Trawl	19-Sep-2010	Kerguelen Plateau	Kerguelen Island		145	-49.8480	68.4880	-173
POK1456	PROKE221-11	JN640343	KPPOK1456P	H015	A		IE-2009-9104	Museum National d'Histoire Naturelle, Paris	Echinodermata	Crinoidea	Comatulida	Antedonidae	Heliometrinae	Promachocrinus	Promachocrinus kerguelensis	Lenaïg G. Hemery	G. Duhamel & M. Hautecoeur	POKER II	FV Austral	Beam Trawl	19-Sep-2010	Kerguelen Plateau	Kerguelen Island		145	-49.8480	68.4880	-173
POK1457	PROKE222-11	JN640342	KPPOK1457P	H136	A		IE-2009-9105	Museum National d'Histoire Naturelle, Paris	Echinodermata	Crinoidea	Comatulida	Antedonidae	Heliometrinae	Promachocrinus	Promachocrinus kerguelensis	Lenaïg G. Hemery	G. Duhamel & M. Hautecoeur	POKER II	FV Austral	Beam Trawl	19-Sep-2010	Kerguelen Plateau	Kerguelen Island		145	-49.8480	68.4880	-173
POK1458	PROKE223-11	JN640341	KPPOK1458P	H015	A		IE-2009-9106	Museum National d'Histoire Naturelle, Paris	Echinodermata	Crinoidea	Comatulida	Antedonidae	Heliometrinae	Promachocrinus	Promachocrinus kerguelensis	Lenaïg G. Hemery	G. Duhamel & M. Hautecoeur	POKER II	FV Austral	Beam Trawl	19-Sep-2010	Kerguelen Plateau	Kerguelen Island		145	-49.8480	68.4880	-173
POK1459	PROKE224-11	JN640340	KPPOK1459P	H148	A		IE-2009-9107	Museum National d'Histoire Naturelle, Paris	Echinodermata	Crinoidea	Comatulida	Antedonidae	Heliometrinae	Promachocrinus	Promachocrinus kerguelensis	Lenaïg G. Hemery	G. Duhamel & M. Hautecoeur	POKER II	FV Austral	Beam Trawl	19-Sep-2010	Kerguelen Plateau	Kerguelen Island		145	-49.8480	68.4880	-173
POK14510	PROKE225-11	JN640339	KPPOK14510	H015	A		IE-2009-9108	Museum National d'Histoire Naturelle, Paris	Echinodermata	Crinoidea	Comatulida	Antedonidae	Heliometrinae	Promachocrinus	Promachocrinus kerguelensis	Lenaïg G. Hemery	G. Duhamel & M. Hautecoeur	POKER II	FV Austral	Beam Trawl	19-Sep-2010	Kerguelen Plateau	Kerguelen Island		145	-49.8480	68.4880	-173
POK1951	PROKE240-11	JN640324	KPPOK1951P	H015	A		IE-2009-9123	Museum National d'Histoire Naturelle, Paris	Echinodermata	Crinoidea	Comatulida	Antedonidae	Heliometrinae	Promachocrinus	Promachocrinus kerguelensis	Lenaïg G. Hemery	G. Duhamel & M. Hautecoeur	POKER II	FV Austral	Beam Trawl	26-Sep-2010	Kerguelen Plateau	Kerguelen Island		195	-47.2040	68.5130	-295
POK1952	PROKE241-11	JN640323	KPPOK1952P	H136	A		IE-2009-9124	Museum National d'Histoire Naturelle, Paris	Echinodermata	Crinoidea	Comatulida	Antedonidae	Heliometrinae	Promachocrinus	Promachocrinus kerguelensis	Lenaïg G. Hemery	G. Duhamel & M. Hautecoeur	POKER II	FV Austral	Beam Trawl	26-Sep-2010	Kerguelen Plateau	Kerguelen Island		195	-47.2040	68.5130	-295
POK1381	PROKE215-11	JN640349	KPPOK1381P	H137	A		IE-2009-9098	Museum National d'Histoire Naturelle, Paris	Echinodermata	Crinoidea	Comatulida	Antedonidae	Heliometrinae	Promachocrinus	Promachocrinus kerguelensis	Lenaïg G. Hemery	G. Duhamel & M. Hautecoeur	POKER II	FV Austral	Beam Trawl	17-Sep-2010	Kerguelen Plateau	Kerguelen Island		138	-50.0570	68.5380	-188
POK401	PROKE165-11	JN640399	KPPOK401Pr	H140	A		IE-2009-9048	Museum National d'Histoire Naturelle, Paris	Echinodermata	Crinoidea	Comatulida	Antedonidae	Heliometrinae	Promachocrinus	Promachocrinus kerguelensis	Lenaïg G. Hemery	G. Duhamel & M. Hautecoeur	POKER II	FV Austral	Beam Trawl	02-Sep-2010	Kerguelen Plateau	Kerguelen Island		40	-48.2300	68.5730	-167
POK402	PROKE166-11	JN640398	KPPOK402Pr	H136	A		IE-2009-9049	Museum National d'Histoire Naturelle, Paris	Echinodermata	Crinoidea	Comatulida	Antedonidae	Heliometrinae	Promachocrinus	Promachocrinus kerguelensis	Lenaïg G. Hemery	G. Duhamel & M. Hautecoeur	POKER II	FV Austral	Beam Trawl	02-Sep-2010	Kerguelen Plateau	Kerguelen Island		40	-48.2300	68.5730	-167
POK1361	PROKE214-11	JN640350	KPPOK1361P	H140	A		IE-2009-9097	Museum National d'Histoire Naturelle, Paris	Echinodermata	Crinoidea	Comatulida	Antedonidae	Heliometrinae	Promachocrinus	Promachocrinus kerguelensis	Lenaïg G. Hemery	G. Duhamel & M. Hautecoeur	POKER II	FV Austral	Beam Trawl	17-Sep-2010	Kerguelen Plateau	Kerguelen Island		136	-50.0920	69.1890	-143
POK1291	PROKE208-11	JN640356	KPPOK1291P	H015	A		IE-2009-9091	Museum National d'Histoire Naturelle, Paris	Echinodermata	Crinoidea	Comatulida	Antedonidae	Heliometrinae	Promachocrinus	Promachocrinus kerguelensis	Lenaïg G. Hemery	G. Duhamel & M. Hautecoeur	POKER II	FV Austral	Beam Trawl	16-Sep-2010	Kerguelen Plateau	Kerguelen Island		129	-50.0440	69.6040	-140
POK1292	PROKE209-11	JN640355	KPPOK1292P	H136	A		IE-2009-9092	Museum National d'Histoire Naturelle, Paris	Echinodermata	Crinoidea	Comatulida	Antedonidae	Heliometrinae	Promachocrinus	Promachocrinus kerguelensis	Lenaïg G. Hemery	G. Duhamel & M. Hautecoeur	POKER II	FV Austral	Beam Trawl	16-Sep-2010	Kerguelen Plateau	Kerguelen Island		129	-50.0440	69.6040	-140
POK1293	PROKE210-11	JN640354	KPPOK1293P	H015	A		IE-2009-9093	Museum National d'Histoire Naturelle, Paris	Echinodermata	Crinoidea	Comatulida	Antedonidae	Heliometrinae	Promachocrinus	Promachocrinus kerguelensis	Lenaïg G. Hemery	G. Duhamel & M. Hautecoeur	POKER II	FV Austral	Beam Trawl	16-Sep-2010	Kerguelen Plateau	Kerguelen Island		129	-50.0440	69.6040	-140
POK1294	PROKE211-11	JN640353	KPPOK1294P	H136	A		IE-2009-9094	Museum National d'Histoire Naturelle, Paris	Echinodermata	Crinoidea	Comatulida	Antedonidae	Heliometrinae	Promachocrinus	Promachocrinus kerguelensis	Lenaïg G. Hemery	G. Duhamel & M. Hautecoeur	POKER II	FV Austral	Beam Trawl	16-Sep-2010	Kerguelen Plateau	Kerguelen Island		129	-50.0440	69.6040	-140
POK1295	PROKE212-11	JN640352	KPPOK1295P	H015	A		IE-2009-9095	Museum National d'Histoire Naturelle, Paris	Echinodermata	Crinoidea	Comatulida	Antedonidae	Heliometrinae	Promachocrinus	Promachocrinus kerguelensis	Lenaïg G. Hemery	G. Duhamel & M. Hautecoeur	POKER II	FV Austral	Beam Trawl	16-Sep-2010	Kerguelen Plateau	Kerguelen Island		129	-50.0440	69.6040	-140
POK1296	PROKE213-11	JN640351	KPPOK1296P	H136	A		IE-2009-9096	Museum National d'Histoire Naturelle, Paris	Echinodermata	Crinoidea	Comatulida	Antedonidae	Heliometrinae	Promachocrinus	Promachocrinus kerguelensis	Lenaïg G. Hemery	G. Duhamel & M. Hautecoeur	POKER II	FV Austral	Beam Trawl	16-Sep-2010	Kerguelen Plateau	Kerguelen Island		129	-50.0440	69.6040	-140
POK851	PROKE167-11	JN640397	KPPOK851Pr	H136	A		IE-2009-9050	Museum National d'Histoire Naturelle, Paris	Echinodermata	Crinoidea	Comatulida	Antedonidae	Heliometrinae	Promachocrinus	Promachocrinus kerguelensis	Lenaïg G. Hemery	G. Duhamel & M. Hautecoeur	POKER II	FV Austral	Beam Trawl	09-Sep-2010	Kerguelen Plateau	Kerguelen Island		85	-49.6200	70.6470	-129
POK852	PROKE168-11	JN640396	KPPOK852Pr	H015	A		IE-2009-9051	Museum National d'Histoire Naturelle, Paris	Echinodermata	Crinoidea	Comatulida	Antedonidae	Heliometrinae	Promachocrinus	Promachocrinus kerguelensis	Lenaïg G. Hemery	G. Duhamel & M. Hautecoeur	POKER II	FV Austral	Beam Trawl	09-Sep-2010	Kerguelen Plateau	Kerguelen Island		85	-49.6200	70.6470	-129
POK853	PROKE169-11	JN640395	KPPOK853Pr	H141	A		IE-2009-9052	Museum National d'Histoire Naturelle, Paris	Echinodermata	Crinoidea	Comatulida	Antedonidae	Heliometrinae	Promachocrinus	Promachocrinus kerguelensis	Lenaïg G. Hemery	G. Duhamel & M. Hautecoeur	POKER II	FV Austral	Beam Trawl	09-Sep-2010	Kerguelen Plateau	Kerguelen Island		85	-49.6200	70.6470	-129
POK854	PROKE170-11	JN640394	KPPOK854Pr	H136	A		IE-2009-9053	Museum National d'Histoire Naturelle, Paris	Echinodermata	Crinoidea	Comatulida	Antedonidae	Heliometrinae	Promachocrinus	Promachocrinus kerguelensis	Lenaïg G. Hemery	G. Duhamel & M. Hautecoeur	POKER II	FV Austral	Beam Trawl	09-Sep-2010	Kerguelen Plateau	Kerguelen Island		85	-49.6200	70.6470	-129
POK855	PROKE171-11	JN640393	KPPOK855Pr	H015	A		IE-2009-9054	Museum National d'Histoire Naturelle, Paris	Echinodermata	Crinoidea	Comatulida	Antedonidae	Heliometrinae	Promachocrinus	Promachocrinus kerguelensis	Lenaïg G. Hemery	G. Duhamel & M. Hautecoeur	POKER II	FV Austral	Beam Trawl	09-Sep-2010	Kerguelen Plateau	Kerguelen Island		85	-49.6200	70.6470	-129
POK856	PROKE172-11	JN640392	KPPOK856Pr	H142	A		IE-2009-9055	Museum National d'Histoire Naturelle, Paris	Echinodermata	Crinoidea	Comatulida	Antedonidae	Heliometrinae	Promachocrinus	Promachocrinus kerguelensis	Lenaïg G. Hemery	G. Duhamel & M. Hautecoeur	POKER II	FV Austral	Beam Trawl	09-Sep-2010	Kerguelen Plateau	Kerguelen Island		85	-49.6200	70.6470	-129
POK857	PROKE173-11	JN640391	KPPOK857Pr	H015	A		IE-2009-9056	Museum National d'Histoire Naturelle, Paris	Echinodermata	Crinoidea	Comatulida	Antedonidae	Heliometrinae	Promachocrinus	Promachocrinus kerguelensis	Lenaïg G. Hemery	G. Duhamel & M. Hautecoeur	POKER II	FV Austral	Beam Trawl	09-Sep-2010	Kerguelen Plateau	Kerguelen Island		85	-49.6200	70.6470	-129
POK858	PROKE174-11	JN640390	KPPOK858Pr	H015	A		IE-2009-9057	Museum National d'Histoire Naturelle, Paris	Echinodermata	Crinoidea	Comatulida	Antedonidae	Heliometrinae	Promachocrinus	Promachocrinus kerguelensis	Lenaïg G. Hemery	G. Duhamel & M. Hautecoeur	POKER II	FV Austral	Beam Trawl	09-Sep-2010	Kerguelen Plateau	Kerguelen Island		85	-49.6200	70.6470	-129
POK859	PROKE175-11	JN640389	KPPOK859Pr	H015	A		IE-2009-9058	Museum National d'Histoire Naturelle, Paris	Echinodermata	Crinoidea	Comatulida	Antedonidae	Heliometrinae	Promachocrinus	Promachocrinus kerguelensis	Lenaïg G. Hemery	G. Duhamel & M. Hautecoeur	POKER II	FV Austral	Beam Trawl	09-Sep-2010	Kerguelen Plateau	Kerguelen Island		85	-49.6200	70.6470	-129
POK8510	PROKE176-11	JN640388	KPPOK8510P	H137	A		IE-2009-9059	Museum National d'Histoire Naturelle, Paris	Echinodermata	Crinoidea	Comatulida	Antedonidae	Heliometrinae	Promachocrinus	Promachocrinus kerguelensis	Lenaïg G. Hemery	G. Duhamel & M. Hautecoeur	POKER II	FV Austral	Beam Trawl	09-Sep-2010	Kerguelen Plateau	Kerguelen Island		85	-49.6200	70.6470	-129
POK8511	PROKE177-11	JN640387	KPPOK8511P	H137	A		IE-2009-9060	Museum National d'Histoire Naturelle, Paris	Echinodermata	Crinoidea	Comatulida	Antedonidae	Heliometrinae	Promachocrinus	Promachocrinus kerguelensis	Lenaïg G. Hemery	G. Duhamel & M. Hautecoeur	POKER II	FV Austral	Beam Trawl	09-Sep-2010	Kerguelen Plateau	Kerguelen Island		85	-49.6200	70.6470	-129
POK8512	PROKE178-11	JN640386	KPPOK8512P	H015	A		IE-2009-9061	Museum National d'Histoire Naturelle, Paris	Echinodermata	Crinoidea	Comatulida	Antedonidae	Heliometrinae	Promachocrinus	Promachocrinus kerguelensis	Lenaïg G. Hemery	G. Duhamel & M. Hautecoeur	POKER II	FV Austral	Beam Trawl	09-Sep-2010	Kerguelen Plateau	Kerguelen Island		85	-49.6200	70.6470	-129
POK8513	PROKE179-11	JN640385	KPPOK8513P	H015	A		IE-2009-9062	Museum National d'Histoire Naturelle, Paris	Echinodermata	Crinoidea	Comatulida	Antedonidae	Heliometrinae	Promachocrinus	Promachocrinus kerguelensis	Lenaïg G. Hemery	G. Duhamel & M. Hautecoeur	POKER II	FV Austral	Beam Trawl	09-Sep-2010	Kerguelen Plateau	Kerguelen Island		85	-49.6200	70.6470	-129
POK8514	PROKE180-11	JN640384	KPPOK8514P	H015	A		IE-2009-9063	Museum National d'Histoire Naturelle, Paris	Echinodermata	Crinoidea	Comatulida	Antedonidae	Heliometrinae	Promachocrinus	Promachocrinus kerguelensis	Lenaïg G. Hemery	G. Duhamel & M. Hautecoeur	POKER II	FV Austral	Beam Trawl	09-Sep-2010	Kerguelen Plateau	Kerguelen Island		85	-49.6200	70.6470	-129
POK8515	PROKE181-11	JN640383	KPPOK8515P	H140	A		IE-2009-9064	Museum National d'Histoire Naturelle, Paris	Echinodermata	Crinoidea	Comatulida	Antedonidae	Heliometrinae	Promachocrinus	Promachocrinus kerguelensis	Lenaïg G. Hemery	G. Duhamel & M. Hautecoeur	POKER II	FV Austral	Beam Trawl	09-Sep-2010	Kerguelen Plateau	Kerguelen Island		85	-49.6200	70.6470	-129
POK861	PROKE182-11	JN640382	KPPOK861Pr	H143	A		IE-2009-9065	Museum National d'Histoire Naturelle, Paris	Echinodermata	Crinoidea	Comatulida	Antedonidae	Heliometrinae	Promachocrinus	Promachocrinus kerguelensis	Lenaïg G. Hemery	G. Duhamel & M. Hautecoeur	POKER II	FV Austral	Beam Trawl	09-Sep-2010	Kerguelen Plateau	Kerguelen Island		86	-49.4490	70.8310	-119
POK862	PROKE183-11	JN640381	KPPOK862Pr	H015	A		IE-2009-9066	Museum National d'Histoire Naturelle, Paris	Echinodermata	Crinoidea	Comatulida	Antedonidae	Heliometrinae	Promachocrinus	Promachocrinus kerguelensis	Lenaïg G. Hemery	G. Duhamel & M. Hautecoeur	POKER II	FV Austral	Beam Trawl	09-Sep-2010	Kerguelen Plateau	Kerguelen Island		86	-49.4490	70.8310	-119
POK863	PROKE184-11	JN640380	KPPOK863Pr	H015	A		IE-2009-9067	Museum National d'Histoire Naturelle, Paris	Echinodermata	Crinoidea	Comatulida	Antedonidae	Heliometrinae	Promachocrinus	Promachocrinus kerguelensis	Lenaïg G. Hemery	G. Duhamel & M. Hautecoeur	POKER II	FV Austral	Beam Trawl	09-Sep-2010	Kerguelen Plateau	Kerguelen Island		86	-49.4490	70.8310	-119
POK864	PROKE185-11	JN640379	KPPOK864Pr	H136	A		IE-2009-9068	Museum National d'Histoire Naturelle, Paris	Echinodermata	Crinoidea	Comatulida	Antedonidae	Heliometrinae	Promachocrinus	Promachocrinus kerguelensis	Lenaïg G. Hemery	G. Duhamel & M. Hautecoeur	POKER II	FV Austral	Beam Trawl	09-Sep-2010	Kerguelen Plateau	Kerguelen Island		86	-49.4490	70.8310	-119
POK865	PROKE186-11	JN640378	KPPOK865Pr	H015	A		IE-2009-9069	Museum National d'Histoire Naturelle, Paris	Echinodermata	Crinoidea	Comatulida	Antedonidae	Heliometrinae	Promachocrinus	Promachocrinus kerguelensis	Lenaïg G. Hemery	G. Duhamel & M. Hautecoeur	POKER II	FV Austral	Beam Trawl	09-Sep-2010	Kerguelen Plateau	Kerguelen Island		86	-49.4490	70.8310	-119
POK866	PROKE187-11	JN640377	KPPOK866Pr	H060	A		IE-2009-9070	Museum National d'Histoire Naturelle, Paris	Echinodermata	Crinoidea	Comatulida	Antedonidae	Heliometrinae	Promachocrinus	Promachocrinus kerguelensis	Lenaïg G. Hemery	G. Duhamel & M. Hautecoeur	POKER II	FV Austral	Beam Trawl	09-Sep-2010	Kerguelen Plateau	Kerguelen Island		86	-49.4490	70.8310	-119
POK867	PROKE188-11	JN640376	KPPOK867Pr	H136	A		IE-2009-9071	Museum National d'Histoire Naturelle, Paris	Echinodermata	Crinoidea	Comatulida	Antedonidae	Heliometrinae	Promachocrinus	Promachocrinus kerguelensis	Lenaïg G. Hemery	G. Duhamel & M. Hautecoeur	POKER II	FV Austral	Beam Trawl	09-Sep-2010	Kerguelen Plateau	Kerguelen Island		86	-49.4490	70.8310	-119
POK868	PROKE189-11	JN640375	KPPOK868Pr	H015	A		IE-2009-9072	Museum National d'Histoire Naturelle, Paris	Echinodermata	Crinoidea	Comatulida	Antedonidae	Heliometrinae	Promachocrinus	Promachocrinus kerguelensis	Lenaïg G. Hemery	G. Duhamel & M. Hautecoeur	POKER II	FV Austral	Beam Trawl	09-Sep-2010	Kerguelen Plateau	Kerguelen Island		86	-49.4490	70.8310	-119
POK869	PROKE190-11	JN640374	KPPOK869Pr	H144	A		IE-2009-9073	Museum National d'Histoire Naturelle, Paris	Echinodermata	Crinoidea	Comatulida	Antedonidae	Heliometrinae	Promachocrinus	Promachocrinus kerguelensis	Lenaïg G. Hemery	G. Duhamel & M. Hautecoeur	POKER II	FV Austral	Beam Trawl	09-Sep-2010	Kerguelen Plateau	Kerguelen Island		86	-49.4490	70.8310	-119
POK8610	PROKE191-11	JN640373	KPPOK8610P	H015	A		IE-2009-9074	Museum National d'Histoire Naturelle, Paris	Echinodermata	Crinoidea	Comatulida	Antedonidae	Heliometrinae	Promachocrinus	Promachocrinus kerguelensis	Lenaïg G. Hemery	G. Duhamel & M. Hautecoeur	POKER II	FV Austral	Beam Trawl	09-Sep-2010	Kerguelen Plateau	Kerguelen Island		86	-49.4490	70.8310	-119
POK8611	PROKE192-11	JN640372	KPPOK8611P	H137	A		IE-2009-9075	Museum National d'Histoire Naturelle, Paris	Echinodermata	Crinoidea	Comatulida	Antedonidae	Heliometrinae	Promachocrinus	Promachocrinus kerguelensis	Lenaïg G. Hemery	G. Duhamel & M. Hautecoeur	POKER II	FV Austral	Beam Trawl	09-Sep-2010	Kerguelen Plateau	Kerguelen Island		86	-49.4490	70.8310	-119
POK8612	PROKE193-11	JN640371	KPPOK8612P	H015	A		IE-2009-9076	Museum National d'Histoire Naturelle, Paris	Echinodermata	Crinoidea	Comatulida	Antedonidae	Heliometrinae	Promachocrinus	Promachocrinus kerguelensis	Lenaïg G. Hemery	G. Duhamel & M. Hautecoeur	POKER II	FV Austral	Beam Trawl	09-Sep-2010	Kerguelen Plateau	Kerguelen Island		86	-49.4490	70.8310	-119
POK8613	PROKE194-11	JN640370	KPPOK8613P	H015	A		IE-2009-9077	Museum National d'Histoire Naturelle, Paris	Echinodermata	Crinoidea	Comatulida	Antedonidae	Heliometrinae	Promachocrinus	Promachocrinus kerguelensis	Lenaïg G. Hemery	G. Duhamel & M. Hautecoeur	POKER II	FV Austral	Beam Trawl	09-Sep-2010	Kerguelen Plateau	Kerguelen Island		86	-49.4490	70.8310	-119
POK8614	PROKE195-11	JN640369	KPPOK8614P	H136	A		IE-2009-9078	Museum National d'Histoire Naturelle, Paris	Echinodermata	Crinoidea	Comatulida	Antedonidae	Heliometrinae	Promachocrinus	Promachocrinus kerguelensis	Lenaïg G. Hemery	G. Duhamel & M. Hautecoeur	POKER II	FV Austral	Beam Trawl	09-Sep-2010	Kerguelen Plateau	Kerguelen Island		86	-49.4490	70.8310	-119
POK2061	PROKE242-11	JN640322	KPPOK2061P	H015	A		IE-2009-9125	Museum National d'Histoire Naturelle, Paris	Echinodermata	Crinoidea	Comatulida	Antedonidae	Heliometrinae	Promachocrinus	Promachocrinus kerguelensis	Lenaïg G. Hemery	G. Duhamel & M. Hautecoeur	POKER II	FV Austral	Beam Trawl	28-Sep-2010	Kerguelen Plateau	Kerguelen Island		206	-48.5150	70.8560	-132
POK991	PROKE201-11	JN640363	KPPOK991Pr	H146	A		IE-2009-9084	Museum National d'Histoire Naturelle, Paris	Echinodermata	Crinoidea	Comatulida	Antedonidae	Heliometrinae	Promachocrinus	Promachocrinus kerguelensis	Lenaïg G. Hemery	G. Duhamel & M. Hautecoeur	POKER II	FV Austral	Beam Trawl	11-Sep-2010	Kerguelen Plateau	Kerguelen Island		99	-49.0880	70.8830	-106
POK992	PROKE202-11	JN640362	KPPOK992Pr	H136	A		IE-2009-9085	Museum National d'Histoire Naturelle, Paris	Echinodermata	Crinoidea	Comatulida	Antedonidae	Heliometrinae	Promachocrinus	Promachocrinus kerguelensis	Lenaïg G. Hemery	G. Duhamel & M. Hautecoeur	POKER II	FV Austral	Beam Trawl	11-Sep-2010	Kerguelen Plateau	Kerguelen Island		99	-49.0880	70.8830	-106
POK993	PROKE203-11	JN640361	KPPOK993Pr	H064	A		IE-2009-9086	Museum National d'Histoire Naturelle, Paris	Echinodermata	Crinoidea	Comatulida	Antedonidae	Heliometrinae	Promachocrinus	Promachocrinus kerguelensis	Lenaïg G. Hemery	G. Duhamel & M. Hautecoeur	POKER II	FV Austral	Beam Trawl	11-Sep-2010	Kerguelen Plateau	Kerguelen Island		99	-49.0880	70.8830	-106
POK994	PROKE204-11	JN640360	KPPOK994Pr	H015	A		IE-2009-9087	Museum National d'Histoire Naturelle, Paris	Echinodermata	Crinoidea	Comatulida	Antedonidae	Heliometrinae	Promachocrinus	Promachocrinus kerguelensis	Lenaïg G. Hemery	G. Duhamel & M. Hautecoeur	POKER II	FV Austral	Beam Trawl	11-Sep-2010	Kerguelen Plateau	Kerguelen Island		99	-49.0880	70.8830	-106
POK995	PROKE205-11	JN640359	KPPOK995Pr	H015	A		IE-2009-9088	Museum National d'Histoire Naturelle, Paris	Echinodermata	Crinoidea	Comatulida	Antedonidae	Heliometrinae	Promachocrinus	Promachocrinus kerguelensis	Lenaïg G. Hemery	G. Duhamel & M. Hautecoeur	POKER II	FV Austral	Beam Trawl	11-Sep-2010	Kerguelen Plateau	Kerguelen Island		99	-49.0880	70.8830	-106
POK996	PROKE206-11	JN640358	KPPOK996Pr	H015	A		IE-2009-9089	Museum National d'Histoire Naturelle, Paris	Echinodermata	Crinoidea	Comatulida	Antedonidae	Heliometrinae	Promachocrinus	Promachocrinus kerguelensis	Lenaïg G. Hemery	G. Duhamel & M. Hautecoeur	POKER II	FV Austral	Beam Trawl	11-Sep-2010	Kerguelen Plateau	Kerguelen Island		99	-49.0880	70.8830	-106
POK997	PROKE207-11	JN640357	KPPOK997Pr	H147	A		IE-2009-9090	Museum National d'Histoire Naturelle, Paris	Echinodermata	Crinoidea	Comatulida	Antedonidae	Heliometrinae	Promachocrinus	Promachocrinus kerguelensis	Lenaïg G. Hemery	G. Duhamel & M. Hautecoeur	POKER II	FV Austral	Beam Trawl	11-Sep-2010	Kerguelen Plateau	Kerguelen Island		99	-49.0880	70.8830	-106
POK981	PROKE199-11	JN640365	KPPOK981Pr	H015	A		IE-2009-9082	Museum National d'Histoire Naturelle, Paris	Echinodermata	Crinoidea	Comatulida	Antedonidae	Heliometrinae	Promachocrinus	Promachocrinus kerguelensis	Lenaïg G. Hemery	G. Duhamel & M. Hautecoeur	POKER II	FV Austral	Beam Trawl	11-Sep-2010	Kerguelen Plateau	Kerguelen Island		98	-49.2170	70.9320	-117
POK982	PROKE200-11	JN640364	KPPOK982Pr	H136	A		IE-2009-9083	Museum National d'Histoire Naturelle, Paris	Echinodermata	Crinoidea	Comatulida	Antedonidae	Heliometrinae	Promachocrinus	Promachocrinus kerguelensis	Lenaïg G. Hemery	G. Duhamel & M. Hautecoeur	POKER II	FV Austral	Beam Trawl	11-Sep-2010	Kerguelen Plateau	Kerguelen Island		98	-49.2170	70.9320	-117
POK2091	PROKE258-11	JN640306	KPPOK2091P	H137	A		IE-2009-9141	Museum National d'Histoire Naturelle, Paris	Echinodermata	Crinoidea	Comatulida	Antedonidae	Heliometrinae	Promachocrinus	Promachocrinus kerguelensis	Lenaïg G. Hemery	G. Duhamel & M. Hautecoeur	POKER II	FV Austral	Beam Trawl	28-Sep-2010	Kerguelen Plateau	Kerguelen Island		209	-48.6970	70.9520	-148
POK2092	PROKE259-11	JN640305	KPPOK2092P	H015	A		IE-2009-9142	Museum National d'Histoire Naturelle, Paris	Echinodermata	Crinoidea	Comatulida	Antedonidae	Heliometrinae	Promachocrinus	Promachocrinus kerguelensis	Lenaïg G. Hemery	G. Duhamel & M. Hautecoeur	POKER II	FV Austral	Beam Trawl	28-Sep-2010	Kerguelen Plateau	Kerguelen Island		209	-48.6970	70.9520	-148
POK2093	PROKE260-11	JN640304	KPPOK2093P	H136	A		IE-2009-9143	Museum National d'Histoire Naturelle, Paris	Echinodermata	Crinoidea	Comatulida	Antedonidae	Heliometrinae	Promachocrinus	Promachocrinus kerguelensis	Lenaïg G. Hemery	G. Duhamel & M. Hautecoeur	POKER II	FV Austral	Beam Trawl	28-Sep-2010	Kerguelen Plateau	Kerguelen Island		209	-48.6970	70.9520	-148
POK2094	PROKE261-11	JN640303	KPPOK2094P	H015	A		IE-2009-9144	Museum National d'Histoire Naturelle, Paris	Echinodermata	Crinoidea	Comatulida	Antedonidae	Heliometrinae	Promachocrinus	Promachocrinus kerguelensis	Lenaïg G. Hemery	G. Duhamel & M. Hautecoeur	POKER II	FV Austral	Beam Trawl	28-Sep-2010	Kerguelen Plateau	Kerguelen Island		209	-48.6970	70.9520	-148
POK2095	PROKE262-11	JN640302	KPPOK2095P	H015	A		IE-2009-9145	Museum National d'Histoire Naturelle, Paris	Echinodermata	Crinoidea	Comatulida	Antedonidae	Heliometrinae	Promachocrinus	Promachocrinus kerguelensis	Lenaïg G. Hemery	G. Duhamel & M. Hautecoeur	POKER II	FV Austral	Beam Trawl	28-Sep-2010	Kerguelen Plateau	Kerguelen Island		209	-48.6970	70.9520	-148
POK2096	PROKE263-11	JN640301	KPPOK2096P	H136	A		IE-2009-9146	Museum National d'Histoire Naturelle, Paris	Echinodermata	Crinoidea	Comatulida	Antedonidae	Heliometrinae	Promachocrinus	Promachocrinus kerguelensis	Lenaïg G. Hemery	G. Duhamel & M. Hautecoeur	POKER II	FV Austral	Beam Trawl	28-Sep-2010	Kerguelen Plateau	Kerguelen Island		209	-48.6970	70.9520	-148
POK2082	PROKE243-11	JN640321	KPPOK2082P	H151	A		IE-2009-9126	Museum National d'Histoire Naturelle, Paris	Echinodermata	Crinoidea	Comatulida	Antedonidae	Heliometrinae	Promachocrinus	Promachocrinus kerguelensis	Lenaïg G. Hemery	G. Duhamel & M. Hautecoeur	POKER II	FV Austral	Beam Trawl	28-Sep-2010	Kerguelen Plateau	Kerguelen Island		208	-48.7170	70.9620	-223
POK2083	PROKE244-11	JN640320	KPPOK2083P	H015	A		IE-2009-9127	Museum National d'Histoire Naturelle, Paris	Echinodermata	Crinoidea	Comatulida	Antedonidae	Heliometrinae	Promachocrinus	Promachocrinus kerguelensis	Lenaïg G. Hemery	G. Duhamel & M. Hautecoeur	POKER II	FV Austral	Beam Trawl	28-Sep-2010	Kerguelen Plateau	Kerguelen Island		208	-48.7170	70.9620	-223
POK2084	PROKE245-11	JN640319	KPPOK2084P	H140	A		IE-2009-9128	Museum National d'Histoire Naturelle, Paris	Echinodermata	Crinoidea	Comatulida	Antedonidae	Heliometrinae	Promachocrinus	Promachocrinus kerguelensis	Lenaïg G. Hemery	G. Duhamel & M. Hautecoeur	POKER II	FV Austral	Beam Trawl	28-Sep-2010	Kerguelen Plateau	Kerguelen Island		208	-48.7170	70.9620	-223
POK2085	PROKE246-11	JN640318	KPPOK2085P	H015	A		IE-2009-9129	Museum National d'Histoire Naturelle, Paris	Echinodermata	Crinoidea	Comatulida	Antedonidae	Heliometrinae	Promachocrinus	Promachocrinus kerguelensis	Lenaïg G. Hemery	G. Duhamel & M. Hautecoeur	POKER II	FV Austral	Beam Trawl	28-Sep-2010	Kerguelen Plateau	Kerguelen Island		208	-48.7170	70.9620	-223
POK2086	PROKE247-11	JN640317	KPPOK2086P	H015	A		IE-2009-9130	Museum National d'Histoire Naturelle, Paris	Echinodermata	Crinoidea	Comatulida	Antedonidae	Heliometrinae	Promachocrinus	Promachocrinus kerguelensis	Lenaïg G. Hemery	G. Duhamel & M. Hautecoeur	POKER II	FV Austral	Beam Trawl	28-Sep-2010	Kerguelen Plateau	Kerguelen Island		208	-48.7170	70.9620	-223
POK2087	PROKE248-11	JN640316	KPPOK2087P	H136	A		IE-2009-9131	Museum National d'Histoire Naturelle, Paris	Echinodermata	Crinoidea	Comatulida	Antedonidae	Heliometrinae	Promachocrinus	Promachocrinus kerguelensis	Lenaïg G. Hemery	G. Duhamel & M. Hautecoeur	POKER II	FV Austral	Beam Trawl	28-Sep-2010	Kerguelen Plateau	Kerguelen Island		208	-48.7170	70.9620	-223
POK2088	PROKE249-11	JN640315	KPPOK2088P	H015	A		IE-2009-9132	Museum National d'Histoire Naturelle, Paris	Echinodermata	Crinoidea	Comatulida	Antedonidae	Heliometrinae	Promachocrinus	Promachocrinus kerguelensis	Lenaïg G. Hemery	G. Duhamel & M. Hautecoeur	POKER II	FV Austral	Beam Trawl	28-Sep-2010	Kerguelen Plateau	Kerguelen Island		208	-48.7170	70.9620	-223
POK2089	PROKE250-11	JN640314	KPPOK2089P	H015	A		IE-2009-9133	Museum National d'Histoire Naturelle, Paris	Echinodermata	Crinoidea	Comatulida	Antedonidae	Heliometrinae	Promachocrinus	Promachocrinus kerguelensis	Lenaïg G. Hemery	G. Duhamel & M. Hautecoeur	POKER II	FV Austral	Beam Trawl	28-Sep-2010	Kerguelen Plateau	Kerguelen Island		208	-48.7170	70.9620	-223
POK20810	PROKE251-11	JN640313	KPPOK20810	H147	A		IE-2009-9134	Museum National d'Histoire Naturelle, Paris	Echinodermata	Crinoidea	Comatulida	Antedonidae	Heliometrinae	Promachocrinus	Promachocrinus kerguelensis	Lenaïg G. Hemery	G. Duhamel & M. Hautecoeur	POKER II	FV Austral	Beam Trawl	28-Sep-2010	Kerguelen Plateau	Kerguelen Island		208	-48.7170	70.9620	-223
POK20811	PROKE252-11	JN640312	KPPOK20811	H015	A		IE-2009-9135	Museum National d'Histoire Naturelle, Paris	Echinodermata	Crinoidea	Comatulida	Antedonidae	Heliometrinae	Promachocrinus	Promachocrinus kerguelensis	Lenaïg G. Hemery	G. Duhamel & M. Hautecoeur	POKER II	FV Austral	Beam Trawl	28-Sep-2010	Kerguelen Plateau	Kerguelen Island		208	-48.7170	70.9620	-223
POK20812	PROKE253-11	JN640311	KPPOK20812	H015	A		IE-2009-9136	Museum National d'Histoire Naturelle, Paris	Echinodermata	Crinoidea	Comatulida	Antedonidae	Heliometrinae	Promachocrinus	Promachocrinus kerguelensis	Lenaïg G. Hemery	G. Duhamel & M. Hautecoeur	POKER II	FV Austral	Beam Trawl	28-Sep-2010	Kerguelen Plateau	Kerguelen Island		208	-48.7170	70.9620	-223
POK20813	PROKE254-11	JN640310	KPPOK20813	H137	A		IE-2009-9137	Museum National d'Histoire Naturelle, Paris	Echinodermata	Crinoidea	Comatulida	Antedonidae	Heliometrinae	Promachocrinus	Promachocrinus kerguelensis	Lenaïg G. Hemery	G. Duhamel & M. Hautecoeur	POKER II	FV Austral	Beam Trawl	28-Sep-2010	Kerguelen Plateau	Kerguelen Island		208	-48.7170	70.9620	-223
POK20814	PROKE255-11	JN640309	KPPOK20814	H136	A		IE-2009-9138	Museum National d'Histoire Naturelle, Paris	Echinodermata	Crinoidea	Comatulida	Antedonidae	Heliometrinae	Promachocrinus	Promachocrinus kerguelensis	Lenaïg G. Hemery	G. Duhamel & M. Hautecoeur	POKER II	FV Austral	Beam Trawl	28-Sep-2010	Kerguelen Plateau	Kerguelen Island		208	-48.7170	70.9620	-223
POK20815	PROKE256-11	JN640308	KPPOK20815	H015	A		IE-2009-9139	Museum National d'Histoire Naturelle, Paris	Echinodermata	Crinoidea	Comatulida	Antedonidae	Heliometrinae	Promachocrinus	Promachocrinus kerguelensis	Lenaïg G. Hemery	G. Duhamel & M. Hautecoeur	POKER II	FV Austral	Beam Trawl	28-Sep-2010	Kerguelen Plateau	Kerguelen Island		208	-48.7170	70.9620	-223
POK20816	PROKE257-11	JN640307	KPPOK20816	H136	A		IE-2009-9140	Museum National d'Histoire Naturelle, Paris	Echinodermata	Crinoidea	Comatulida	Antedonidae	Heliometrinae	Promachocrinus	Promachocrinus kerguelensis	Lenaïg G. Hemery	G. Duhamel & M. Hautecoeur	POKER II	FV Austral	Beam Trawl	28-Sep-2010	Kerguelen Plateau	Kerguelen Island		208	-48.7170	70.9620	-223
POK873	PROKE196-11	JN640368	KPPOK873Pr	H137	A		IE-2009-9079	Museum National d'Histoire Naturelle, Paris	Echinodermata	Crinoidea	Comatulida	Antedonidae	Heliometrinae	Promachocrinus	Promachocrinus kerguelensis	Lenaïg G. Hemery	G. Duhamel & M. Hautecoeur	POKER II	FV Austral	Beam Trawl	09-Sep-2010	Kerguelen Plateau	Kerguelen Island		87	-49.3670	71.0950	-393
POK874	PROKE197-11	JN640367	KPPOK874Pr	H136	A		IE-2009-9080	Museum National d'Histoire Naturelle, Paris	Echinodermata	Crinoidea	Comatulida	Antedonidae	Heliometrinae	Promachocrinus	Promachocrinus kerguelensis	Lenaïg G. Hemery	G. Duhamel & M. Hautecoeur	POKER II	FV Austral	Beam Trawl	09-Sep-2010	Kerguelen Plateau	Kerguelen Island		87	-49.3670	71.0950	-393
POK875	PROKE198-11	JN640366	KPPOK875Pr	H145	A		IE-2009-9081	Museum National d'Histoire Naturelle, Paris	Echinodermata	Crinoidea	Comatulida	Antedonidae	Heliometrinae	Promachocrinus	Promachocrinus kerguelensis	Lenaïg G. Hemery	G. Duhamel & M. Hautecoeur	POKER II	FV Austral	Beam Trawl	09-Sep-2010	Kerguelen Plateau	Kerguelen Island		87	-49.3670	71.0950	-393
P1180010	CRIAN661-09	JN545454	KPP1180010	H015	A		IE20097449	Australian Antarctic Division	Echinodermata	Crinoidea	Comatulida	Antedonidae	Heliometrinae	Promachocrinus	Promachocrinus kerguelensis	Marc Eléaume, Lenaïg G. Hemery	T. Hibberd	HIMI-SC50	FV Southern Champion	Beam Trawl	2008	Kerguelen Plateau	Heard Plateau	Pike Bank	1180010	-51.3050	71.7680	-273
P1180008	CRIAN660-09	JN545455	KPP1180008	H136	A		IE20097448	Australian Antarctic Division	Echinodermata	Crinoidea	Comatulida	Antedonidae	Heliometrinae	Promachocrinus	Promachocrinus kerguelensis	Marc Eléaume, Lenaïg G. Hemery	T. Hibberd	HIMI-SC51	FV Southern Champion	Beam Trawl	2008	Kerguelen Plateau	Heard Plateau	Pike Bank	1180008	-51.3250	71.8370	-282
BTC291	PROKE072-11	JN640492	DSBTC291Pr	H006	E2	BTC29		Australian Antarctic Division	Echinodermata	Crinoidea	Comatulida	Antedonidae	Heliometrinae	Promachocrinus	Promachocrinus kerguelensis	Marc Eléaume, Lenaïg G. Hemery	T. Hibberd	BR09	RV Aurora Australis	Beam Trawl	08-Jan-2010	Wilhelm II Land	Davis Sea	Shelf Break Canyon	BTC29	-65.8670	89.0330	-547
BTC294	CRIAC257-10	HQ943764	DSBTC294Pr	H157	D	BTC29		Australian Antarctic Division	Echinodermata	Crinoidea	Comatulida	Antedonidae	Heliometrinae	Promachocrinus	Promachocrinus kerguelensis	Marc Eléaume, Lenaïg G. Hemery	T. Hibberd	BR09	RV Aurora Australis	Beam Trawl	08-Jan-2010	Queen Mary Land	Davis Sea	Shelf Break Canyon	BTC29	-65.8672	89.0332	-547
BTC292	CRIAC228-10	HQ943735	DSBTC292Pr	H006	E2	BTC29		Australian Antarctic Division	Echinodermata	Crinoidea	Comatulida	Antedonidae	Heliometrinae	Promachocrinus	Promachocrinus kerguelensis	Marc Eléaume, Lenaïg G. Hemery	T. Hibberd	BR09	RV Aurora Australis	Beam Trawl	08-Jan-2010	Queen Mary Land	Davis Sea	Shelf Break Canyon	BTC29	-65.8672	89.0332	-547
BTC293	CRIAC256-10	HQ943763	DSBTC293Pr	H006	E2	BTC29		Australian Antarctic Division	Echinodermata	Crinoidea	Comatulida	Antedonidae	Heliometrinae	Promachocrinus	Promachocrinus kerguelensis	Marc Eléaume, Lenaïg G. Hemery	T. Hibberd	BR09	RV Aurora Australis	Beam Trawl	08-Jan-2010	Queen Mary Land	Davis Sea	Shelf Break Canyon	BTC29	-65.8672	89.0332	-547
BTC2564	CRIAC422-10	HQ943928	DSBTC2564P	H002	D	BTC25		Australian Antarctic Division	Echinodermata	Crinoidea	Comatulida	Antedonidae	Heliometrinae	Promachocrinus	Promachocrinus kerguelensis	Marc Eléaume, Lenaïg G. Hemery	T. Hibberd	BR09	RV Aurora Australis	Beam Trawl	05-Jan-2010	Queen Mary Land	Davis Sea	Shelf Break Canyon	BTC25	-65.8658	89.2812	-522
BTC251	PROKE071-11	JN640493	DSBTC251Pr	H012	F	BTC25		Australian Antarctic Division	Echinodermata	Crinoidea	Comatulida	Antedonidae	Heliometrinae	Promachocrinus	Promachocrinus kerguelensis	Marc Eléaume, Lenaïg G. Hemery	T. Hibberd	BR09	RV Aurora Australis	Beam Trawl	05-Jan-2010	Wilhelm II Land	Davis Sea	Shelf Break Canyon	BTC25	-65.8660	89.2810	-522
BTC2563	CRIAC421-10	HQ943927	DSBTC2563P	H002	D	BTC25		Australian Antarctic Division	Echinodermata	Crinoidea	Comatulida	Antedonidae	Heliometrinae	Promachocrinus	Promachocrinus kerguelensis	Marc Eléaume, Lenaïg G. Hemery	T. Hibberd	BR09	RV Aurora Australis	Beam Trawl	05-Jan-2010	Queen Mary Land	Davis Sea	Shelf Break Canyon	BTC25	-65.8658	89.2812	-522
BTC2562	CRIAC420-10	HQ943926	DSBTC2562P	H002	D	BTC25		Australian Antarctic Division	Echinodermata	Crinoidea	Comatulida	Antedonidae	Heliometrinae	Promachocrinus	Promachocrinus kerguelensis	Marc Eléaume, Lenaïg G. Hemery	T. Hibberd	BR09	RV Aurora Australis	Beam Trawl	05-Jan-2010	Queen Mary Land	Davis Sea	Shelf Break Canyon	BTC25	-65.8658	89.2812	-522
BTC2561	CRIAC419-10	HQ943925	DSBTC2561P	H002	D	BTC25		Australian Antarctic Division	Echinodermata	Crinoidea	Comatulida	Antedonidae	Heliometrinae	Promachocrinus	Promachocrinus kerguelensis	Marc Eléaume, Lenaïg G. Hemery	T. Hibberd	BR09	RV Aurora Australis	Beam Trawl	05-Jan-2010	Queen Mary Land	Davis Sea	Shelf Break Canyon	BTC25	-65.8658	89.2812	-522
BTC2560	CRIAC418-10	HQ943924	DSBTC2560P	H002	D	BTC25		Australian Antarctic Division	Echinodermata	Crinoidea	Comatulida	Antedonidae	Heliometrinae	Promachocrinus	Promachocrinus kerguelensis	Marc Eléaume, Lenaïg G. Hemery	T. Hibberd	BR09	RV Aurora Australis	Beam Trawl	05-Jan-2010	Queen Mary Land	Davis Sea	Shelf Break Canyon	BTC25	-65.8658	89.2812	-522
BTC2559	CRIAC417-10	HQ943923	DSBTC2559P	H002	D	BTC25		Australian Antarctic Division	Echinodermata	Crinoidea	Comatulida	Antedonidae	Heliometrinae	Promachocrinus	Promachocrinus kerguelensis	Marc Eléaume, Lenaïg G. Hemery	T. Hibberd	BR09	RV Aurora Australis	Beam Trawl	05-Jan-2010	Queen Mary Land	Davis Sea	Shelf Break Canyon	BTC25	-65.8658	89.2812	-522
BTC2558	CRIAC416-10	HQ943922	DSBTC2558P	H002	D	BTC25		Australian Antarctic Division	Echinodermata	Crinoidea	Comatulida	Antedonidae	Heliometrinae	Promachocrinus	Promachocrinus kerguelensis	Marc Eléaume, Lenaïg G. Hemery	T. Hibberd	BR09	RV Aurora Australis	Beam Trawl	05-Jan-2010	Queen Mary Land	Davis Sea	Shelf Break Canyon	BTC25	-65.8658	89.2812	-522
BTC2557	CRIAC415-10	HQ943921	DSBTC2557P	H018	D	BTC25		Australian Antarctic Division	Echinodermata	Crinoidea	Comatulida	Antedonidae	Heliometrinae	Promachocrinus	Promachocrinus kerguelensis	Marc Eléaume, Lenaïg G. Hemery	T. Hibberd	BR09	RV Aurora Australis	Beam Trawl	05-Jan-2010	Queen Mary Land	Davis Sea	Shelf Break Canyon	BTC25	-65.8658	89.2812	-522
BTC2556	CRIAC414-10	HQ943920	DSBTC2556P	H019	D	BTC25		Australian Antarctic Division	Echinodermata	Crinoidea	Comatulida	Antedonidae	Heliometrinae	Promachocrinus	Promachocrinus kerguelensis	Marc Eléaume, Lenaïg G. Hemery	T. Hibberd	BR09	RV Aurora Australis	Beam Trawl	05-Jan-2010	Queen Mary Land	Davis Sea	Shelf Break Canyon	BTC25	-65.8658	89.2812	-522
BTC2555	CRIAC413-10	HQ943919	DSBTC2555P	H002	D	BTC25		Australian Antarctic Division	Echinodermata	Crinoidea	Comatulida	Antedonidae	Heliometrinae	Promachocrinus	Promachocrinus kerguelensis	Marc Eléaume, Lenaïg G. Hemery	T. Hibberd	BR09	RV Aurora Australis	Beam Trawl	05-Jan-2010	Queen Mary Land	Davis Sea	Shelf Break Canyon	BTC25	-65.8658	89.2812	-522
BTC2631	CRIAC412-10	HQ943918	DSBTC2631P	H012	F	BTC25		Australian Antarctic Division	Echinodermata	Crinoidea	Comatulida	Antedonidae	Heliometrinae	Promachocrinus	Promachocrinus kerguelensis	Marc Eléaume, Lenaïg G. Hemery	T. Hibberd	BR09	RV Aurora Australis	Beam Trawl	05-Jan-2010	Queen Mary Land	Davis Sea	Shelf Break Canyon	BTC25	-65.8658	89.2812	-522
BTC2554	CRIAC378-10	HQ943884	DSBTC2554P	H009	C	BTC25		Australian Antarctic Division	Echinodermata	Crinoidea	Comatulida	Antedonidae	Heliometrinae	Promachocrinus	Promachocrinus kerguelensis	Marc Eléaume, Lenaïg G. Hemery	T. Hibberd	BR09	RV Aurora Australis	Beam Trawl	05-Jan-2010	Queen Mary Land	Davis Sea	Shelf Break Canyon	BTC25	-65.8658	89.2812	-522
BTC2553	CRIAC377-10	HQ943883	DSBTC2553P	H012	F	BTC25		Australian Antarctic Division	Echinodermata	Crinoidea	Comatulida	Antedonidae	Heliometrinae	Promachocrinus	Promachocrinus kerguelensis	Marc Eléaume, Lenaïg G. Hemery	T. Hibberd	BR09	RV Aurora Australis	Beam Trawl	05-Jan-2010	Queen Mary Land	Davis Sea	Shelf Break Canyon	BTC25	-65.8658	89.2812	-522
BTC2552	CRIAC376-10	HQ943882	DSBTC2552P	H022	D	BTC25		Australian Antarctic Division	Echinodermata	Crinoidea	Comatulida	Antedonidae	Heliometrinae	Promachocrinus	Promachocrinus kerguelensis	Marc Eléaume, Lenaïg G. Hemery	T. Hibberd	BR09	RV Aurora Australis	Beam Trawl	05-Jan-2010	Queen Mary Land	Davis Sea	Shelf Break Canyon	BTC25	-65.8658	89.2812	-522
BTC2551	CRIAC375-10	HQ943881	DSBTC2551P	H154	F	BTC25		Australian Antarctic Division	Echinodermata	Crinoidea	Comatulida	Antedonidae	Heliometrinae	Promachocrinus	Promachocrinus kerguelensis	Marc Eléaume, Lenaïg G. Hemery	T. Hibberd	BR09	RV Aurora Australis	Beam Trawl	05-Jan-2010	Queen Mary Land	Davis Sea	Shelf Break Canyon	BTC25	-65.8658	89.2812	-522
BTC2550	CRIAC374-10	HQ943880	DSBTC2550P	H012	F	BTC25		Australian Antarctic Division	Echinodermata	Crinoidea	Comatulida	Antedonidae	Heliometrinae	Promachocrinus	Promachocrinus kerguelensis	Marc Eléaume, Lenaïg G. Hemery	T. Hibberd	BR09	RV Aurora Australis	Beam Trawl	05-Jan-2010	Queen Mary Land	Davis Sea	Shelf Break Canyon	BTC25	-65.8658	89.2812	-522
BTC2549	CRIAC373-10	HQ943879	DSBTC2549P	H006	E2	BTC25		Australian Antarctic Division	Echinodermata	Crinoidea	Comatulida	Antedonidae	Heliometrinae	Promachocrinus	Promachocrinus kerguelensis	Marc Eléaume, Lenaïg G. Hemery	T. Hibberd	BR09	RV Aurora Australis	Beam Trawl	05-Jan-2010	Queen Mary Land	Davis Sea	Shelf Break Canyon	BTC25	-65.8658	89.2812	-522
BTC2548	CRIAC372-10	HQ943878	DSBTC2548P	H006	E2	BTC25		Australian Antarctic Division	Echinodermata	Crinoidea	Comatulida	Antedonidae	Heliometrinae	Promachocrinus	Promachocrinus kerguelensis	Marc Eléaume, Lenaïg G. Hemery	T. Hibberd	BR09	RV Aurora Australis	Beam Trawl	05-Jan-2010	Queen Mary Land	Davis Sea	Shelf Break Canyon	BTC25	-65.8658	89.2812	-522
BTC2547	CRIAC371-10	HQ943877	DSBTC2547P	H012	F	BTC25		Australian Antarctic Division	Echinodermata	Crinoidea	Comatulida	Antedonidae	Heliometrinae	Promachocrinus	Promachocrinus kerguelensis	Marc Eléaume, Lenaïg G. Hemery	T. Hibberd	BR09	RV Aurora Australis	Beam Trawl	05-Jan-2010	Queen Mary Land	Davis Sea	Shelf Break Canyon	BTC25	-65.8658	89.2812	-522
BTC2546	CRIAC370-10	HQ943876	DSBTC2546P	H012	F	BTC25		Australian Antarctic Division	Echinodermata	Crinoidea	Comatulida	Antedonidae	Heliometrinae	Promachocrinus	Promachocrinus kerguelensis	Marc Eléaume, Lenaïg G. Hemery	T. Hibberd	BR09	RV Aurora Australis	Beam Trawl	05-Jan-2010	Queen Mary Land	Davis Sea	Shelf Break Canyon	BTC25	-65.8658	89.2812	-522
BTC2545	CRIAC369-10	HQ943875	DSBTC2545P	H010	C	BTC25		Australian Antarctic Division	Echinodermata	Crinoidea	Comatulida	Antedonidae	Heliometrinae	Promachocrinus	Promachocrinus kerguelensis	Marc Eléaume, Lenaïg G. Hemery	T. Hibberd	BR09	RV Aurora Australis	Beam Trawl	05-Jan-2010	Queen Mary Land	Davis Sea	Shelf Break Canyon	BTC25	-65.8658	89.2812	-522
BTC2544	CRIAC368-10	HQ943874	DSBTC2544P	H122	F	BTC25		Australian Antarctic Division	Echinodermata	Crinoidea	Comatulida	Antedonidae	Heliometrinae	Promachocrinus	Promachocrinus kerguelensis	Marc Eléaume, Lenaïg G. Hemery	T. Hibberd	BR09	RV Aurora Australis	Beam Trawl	05-Jan-2010	Queen Mary Land	Davis Sea	Shelf Break Canyon	BTC25	-65.8658	89.2812	-522
BTC2543	CRIAC367-10	HQ943873	DSBTC2543P	H009	C	BTC25		Australian Antarctic Division	Echinodermata	Crinoidea	Comatulida	Antedonidae	Heliometrinae	Promachocrinus	Promachocrinus kerguelensis	Marc Eléaume, Lenaïg G. Hemery	T. Hibberd	BR09	RV Aurora Australis	Beam Trawl	05-Jan-2010	Queen Mary Land	Davis Sea	Shelf Break Canyon	BTC25	-65.8658	89.2812	-522
BTC2542	CRIAC366-10	HQ943872	DSBTC2542P	H122	F	BTC25		Australian Antarctic Division	Echinodermata	Crinoidea	Comatulida	Antedonidae	Heliometrinae	Promachocrinus	Promachocrinus kerguelensis	Marc Eléaume, Lenaïg G. Hemery	T. Hibberd	BR09	RV Aurora Australis	Beam Trawl	05-Jan-2010	Queen Mary Land	Davis Sea	Shelf Break Canyon	BTC25	-65.8658	89.2812	-522
BTC2541	CRIAC365-10	HQ943871	DSBTC2541P	H006	E2	BTC25		Australian Antarctic Division	Echinodermata	Crinoidea	Comatulida	Antedonidae	Heliometrinae	Promachocrinus	Promachocrinus kerguelensis	Marc Eléaume, Lenaïg G. Hemery	T. Hibberd	BR09	RV Aurora Australis	Beam Trawl	05-Jan-2010	Queen Mary Land	Davis Sea	Shelf Break Canyon	BTC25	-65.8658	89.2812	-522
BTC2540	CRIAC364-10	HQ943870	DSBTC2540P	H006	E2	BTC25		Australian Antarctic Division	Echinodermata	Crinoidea	Comatulida	Antedonidae	Heliometrinae	Promachocrinus	Promachocrinus kerguelensis	Marc Eléaume, Lenaïg G. Hemery	T. Hibberd	BR09	RV Aurora Australis	Beam Trawl	05-Jan-2010	Queen Mary Land	Davis Sea	Shelf Break Canyon	BTC25	-65.8658	89.2812	-522
BTC2539	CRIAC363-10	HQ943869	DSBTC2539P	H012	F	BTC25		Australian Antarctic Division	Echinodermata	Crinoidea	Comatulida	Antedonidae	Heliometrinae	Promachocrinus	Promachocrinus kerguelensis	Marc Eléaume, Lenaïg G. Hemery	T. Hibberd	BR09	RV Aurora Australis	Beam Trawl	05-Jan-2010	Queen Mary Land	Davis Sea	Shelf Break Canyon	BTC25	-65.8658	89.2812	-522
BTC2538	CRIAC362-10	HQ943868	DSBTC2538P	H012	F	BTC25		Australian Antarctic Division	Echinodermata	Crinoidea	Comatulida	Antedonidae	Heliometrinae	Promachocrinus	Promachocrinus kerguelensis	Marc Eléaume, Lenaïg G. Hemery	T. Hibberd	BR09	RV Aurora Australis	Beam Trawl	05-Jan-2010	Queen Mary Land	Davis Sea	Shelf Break Canyon	BTC25	-65.8658	89.2812	-522
BTC2537	CRIAC361-10	HQ943867	DSBTC2537P	H009	C	BTC25		Australian Antarctic Division	Echinodermata	Crinoidea	Comatulida	Antedonidae	Heliometrinae	Promachocrinus	Promachocrinus kerguelensis	Marc Eléaume, Lenaïg G. Hemery	T. Hibberd	BR09	RV Aurora Australis	Beam Trawl	05-Jan-2010	Queen Mary Land	Davis Sea	Shelf Break Canyon	BTC25	-65.8658	89.2812	-522
BTC2536	CRIAC360-10	HQ943866	DSBTC2536P	H006	E2	BTC25		Australian Antarctic Division	Echinodermata	Crinoidea	Comatulida	Antedonidae	Heliometrinae	Promachocrinus	Promachocrinus kerguelensis	Marc Eléaume, Lenaïg G. Hemery	T. Hibberd	BR09	RV Aurora Australis	Beam Trawl	05-Jan-2010	Queen Mary Land	Davis Sea	Shelf Break Canyon	BTC25	-65.8658	89.2812	-522
BTC2535	CRIAC359-10	HQ943865	DSBTC2535P	H012	F	BTC25		Australian Antarctic Division	Echinodermata	Crinoidea	Comatulida	Antedonidae	Heliometrinae	Promachocrinus	Promachocrinus kerguelensis	Marc Eléaume, Lenaïg G. Hemery	T. Hibberd	BR09	RV Aurora Australis	Beam Trawl	05-Jan-2010	Queen Mary Land	Davis Sea	Shelf Break Canyon	BTC25	-65.8658	89.2812	-522
BTC2534	CRIAC358-10	HQ943864	DSBTC2534P	H010	C	BTC25		Australian Antarctic Division	Echinodermata	Crinoidea	Comatulida	Antedonidae	Heliometrinae	Promachocrinus	Promachocrinus kerguelensis	Marc Eléaume, Lenaïg G. Hemery	T. Hibberd	BR09	RV Aurora Australis	Beam Trawl	05-Jan-2010	Queen Mary Land	Davis Sea	Shelf Break Canyon	BTC25	-65.8658	89.2812	-522
BTC2533	CRIAC357-10	HQ943863	DSBTC2533P	H012	F	BTC25		Australian Antarctic Division	Echinodermata	Crinoidea	Comatulida	Antedonidae	Heliometrinae	Promachocrinus	Promachocrinus kerguelensis	Marc Eléaume, Lenaïg G. Hemery	T. Hibberd	BR09	RV Aurora Australis	Beam Trawl	05-Jan-2010	Queen Mary Land	Davis Sea	Shelf Break Canyon	BTC25	-65.8658	89.2812	-522
BTC2532	CRIAC356-10	HQ943862	DSBTC2532P	H006	E2	BTC25		Australian Antarctic Division	Echinodermata	Crinoidea	Comatulida	Antedonidae	Heliometrinae	Promachocrinus	Promachocrinus kerguelensis	Marc Eléaume, Lenaïg G. Hemery	T. Hibberd	BR09	RV Aurora Australis	Beam Trawl	05-Jan-2010	Queen Mary Land	Davis Sea	Shelf Break Canyon	BTC25	-65.8658	89.2812	-522
BTC2531	CRIAC355-10	HQ943861	DSBTC2531P	H122	F	BTC25		Australian Antarctic Division	Echinodermata	Crinoidea	Comatulida	Antedonidae	Heliometrinae	Promachocrinus	Promachocrinus kerguelensis	Marc Eléaume, Lenaïg G. Hemery	T. Hibberd	BR09	RV Aurora Australis	Beam Trawl	05-Jan-2010	Queen Mary Land	Davis Sea	Shelf Break Canyon	BTC25	-65.8658	89.2812	-522
BTC2530	CRIAC354-10	HQ943860	DSBTC2530P	H122	F	BTC25		Australian Antarctic Division	Echinodermata	Crinoidea	Comatulida	Antedonidae	Heliometrinae	Promachocrinus	Promachocrinus kerguelensis	Marc Eléaume, Lenaïg G. Hemery	T. Hibberd	BR09	RV Aurora Australis	Beam Trawl	05-Jan-2010	Queen Mary Land	Davis Sea	Shelf Break Canyon	BTC25	-65.8658	89.2812	-522
BTC2529	CRIAC353-10	HQ943859	DSBTC2529P	H122	F	BTC25		Australian Antarctic Division	Echinodermata	Crinoidea	Comatulida	Antedonidae	Heliometrinae	Promachocrinus	Promachocrinus kerguelensis	Marc Eléaume, Lenaïg G. Hemery	T. Hibberd	BR09	RV Aurora Australis	Beam Trawl	05-Jan-2010	Queen Mary Land	Davis Sea	Shelf Break Canyon	BTC25	-65.8658	89.2812	-522
BTC2528	CRIAC352-10	HQ943858	DSBTC2528P	H006	E2	BTC25		Australian Antarctic Division	Echinodermata	Crinoidea	Comatulida	Antedonidae	Heliometrinae	Promachocrinus	Promachocrinus kerguelensis	Marc Eléaume, Lenaïg G. Hemery	T. Hibberd	BR09	RV Aurora Australis	Beam Trawl	05-Jan-2010	Queen Mary Land	Davis Sea	Shelf Break Canyon	BTC25	-65.8658	89.2812	-522
BTC2527	CRIAC351-10	HQ943857	DSBTC2527P	H006	E2	BTC25		Australian Antarctic Division	Echinodermata	Crinoidea	Comatulida	Antedonidae	Heliometrinae	Promachocrinus	Promachocrinus kerguelensis	Marc Eléaume, Lenaïg G. Hemery	T. Hibberd	BR09	RV Aurora Australis	Beam Trawl	05-Jan-2010	Queen Mary Land	Davis Sea	Shelf Break Canyon	BTC25	-65.8658	89.2812	-522
BTC2526	CRIAC350-10	HQ943856	DSBTC2526P	H122	F	BTC25		Australian Antarctic Division	Echinodermata	Crinoidea	Comatulida	Antedonidae	Heliometrinae	Promachocrinus	Promachocrinus kerguelensis	Marc Eléaume, Lenaïg G. Hemery	T. Hibberd	BR09	RV Aurora Australis	Beam Trawl	05-Jan-2010	Queen Mary Land	Davis Sea	Shelf Break Canyon	BTC25	-65.8658	89.2812	-522
BTC2525	CRIAC349-10	HQ943855	DSBTC2525P	H122	F	BTC25		Australian Antarctic Division	Echinodermata	Crinoidea	Comatulida	Antedonidae	Heliometrinae	Promachocrinus	Promachocrinus kerguelensis	Marc Eléaume, Lenaïg G. Hemery	T. Hibberd	BR09	RV Aurora Australis	Beam Trawl	05-Jan-2010	Queen Mary Land	Davis Sea	Shelf Break Canyon	BTC25	-65.8658	89.2812	-522
BTC2524	CRIAC348-10	HQ943854	DSBTC2524P	H155	C	BTC25		Australian Antarctic Division	Echinodermata	Crinoidea	Comatulida	Antedonidae	Heliometrinae	Promachocrinus	Promachocrinus kerguelensis	Marc Eléaume, Lenaïg G. Hemery	T. Hibberd	BR09	RV Aurora Australis	Beam Trawl	05-Jan-2010	Queen Mary Land	Davis Sea	Shelf Break Canyon	BTC25	-65.8658	89.2812	-522
BTC2523	CRIAC347-10	HQ943853	DSBTC2523P	H012	F	BTC25		Australian Antarctic Division	Echinodermata	Crinoidea	Comatulida	Antedonidae	Heliometrinae	Promachocrinus	Promachocrinus kerguelensis	Marc Eléaume, Lenaïg G. Hemery	T. Hibberd	BR09	RV Aurora Australis	Beam Trawl	05-Jan-2010	Queen Mary Land	Davis Sea	Shelf Break Canyon	BTC25	-65.8658	89.2812	-522
BTC2522	CRIAC346-10	HQ943852	DSBTC2522P	H006	E2	BTC25		Australian Antarctic Division	Echinodermata	Crinoidea	Comatulida	Antedonidae	Heliometrinae	Promachocrinus	Promachocrinus kerguelensis	Marc Eléaume, Lenaïg G. Hemery	T. Hibberd	BR09	RV Aurora Australis	Beam Trawl	05-Jan-2010	Queen Mary Land	Davis Sea	Shelf Break Canyon	BTC25	-65.8658	89.2812	-522
BTC2521	CRIAC345-10	HQ943851	DSBTC2521P	H009	C	BTC25		Australian Antarctic Division	Echinodermata	Crinoidea	Comatulida	Antedonidae	Heliometrinae	Promachocrinus	Promachocrinus kerguelensis	Marc Eléaume, Lenaïg G. Hemery	T. Hibberd	BR09	RV Aurora Australis	Beam Trawl	05-Jan-2010	Queen Mary Land	Davis Sea	Shelf Break Canyon	BTC25	-65.8658	89.2812	-522
BTC2520	CRIAC344-10	HQ943850	DSBTC2520P	H006	E2	BTC25		Australian Antarctic Division	Echinodermata	Crinoidea	Comatulida	Antedonidae	Heliometrinae	Promachocrinus	Promachocrinus kerguelensis	Marc Eléaume, Lenaïg G. Hemery	T. Hibberd	BR09	RV Aurora Australis	Beam Trawl	05-Jan-2010	Queen Mary Land	Davis Sea	Shelf Break Canyon	BTC25	-65.8658	89.2812	-522
BTC2519	CRIAC343-10	HQ943849	DSBTC2519P	H012	F	BTC25		Australian Antarctic Division	Echinodermata	Crinoidea	Comatulida	Antedonidae	Heliometrinae	Promachocrinus	Promachocrinus kerguelensis	Marc Eléaume, Lenaïg G. Hemery	T. Hibberd	BR09	RV Aurora Australis	Beam Trawl	05-Jan-2010	Queen Mary Land	Davis Sea	Shelf Break Canyon	BTC25	-65.8658	89.2812	-522
BTC2517	CRIAC341-10	HQ943848	DSBTC2517P	H122	F	BTC25		Australian Antarctic Division	Echinodermata	Crinoidea	Comatulida	Antedonidae	Heliometrinae	Promachocrinus	Promachocrinus kerguelensis	Marc Eléaume, Lenaïg G. Hemery	T. Hibberd	BR09	RV Aurora Australis	Beam Trawl	05-Jan-2010	Queen Mary Land	Davis Sea	Shelf Break Canyon	BTC25	-65.8658	89.2812	-522
BTC2516	CRIAC340-10	HQ943847	DSBTC2516P	H012	F	BTC25		Australian Antarctic Division	Echinodermata	Crinoidea	Comatulida	Antedonidae	Heliometrinae	Promachocrinus	Promachocrinus kerguelensis	Marc Eléaume, Lenaïg G. Hemery	T. Hibberd	BR09	RV Aurora Australis	Beam Trawl	05-Jan-2010	Queen Mary Land	Davis Sea	Shelf Break Canyon	BTC25	-65.8658	89.2812	-522
BTC2515	CRIAC339-10	HQ943846	DSBTC2515P	H009	C	BTC25		Australian Antarctic Division	Echinodermata	Crinoidea	Comatulida	Antedonidae	Heliometrinae	Promachocrinus	Promachocrinus kerguelensis	Marc Eléaume, Lenaïg G. Hemery	T. Hibberd	BR09	RV Aurora Australis	Beam Trawl	05-Jan-2010	Queen Mary Land	Davis Sea	Shelf Break Canyon	BTC25	-65.8658	89.2812	-522
BTC2514	CRIAC338-10	HQ943845	DSBTC2514P	H006	E2	BTC25		Australian Antarctic Division	Echinodermata	Crinoidea	Comatulida	Antedonidae	Heliometrinae	Promachocrinus	Promachocrinus kerguelensis	Marc Eléaume, Lenaïg G. Hemery	T. Hibberd	BR09	RV Aurora Australis	Beam Trawl	05-Jan-2010	Queen Mary Land	Davis Sea	Shelf Break Canyon	BTC25	-65.8658	89.2812	-522
BTC2513	CRIAC337-10	HQ943844	DSBTC2513P	H122	F	BTC25		Australian Antarctic Division	Echinodermata	Crinoidea	Comatulida	Antedonidae	Heliometrinae	Promachocrinus	Promachocrinus kerguelensis	Marc Eléaume, Lenaïg G. Hemery	T. Hibberd	BR09	RV Aurora Australis	Beam Trawl	05-Jan-2010	Queen Mary Land	Davis Sea	Shelf Break Canyon	BTC25	-65.8658	89.2812	-522
BTC2512	CRIAC336-10	HQ943843	DSBTC2512P	H012	F	BTC25		Australian Antarctic Division	Echinodermata	Crinoidea	Comatulida	Antedonidae	Heliometrinae	Promachocrinus	Promachocrinus kerguelensis	Marc Eléaume, Lenaïg G. Hemery	T. Hibberd	BR09	RV Aurora Australis	Beam Trawl	05-Jan-2010	Queen Mary Land	Davis Sea	Shelf Break Canyon	BTC25	-65.8658	89.2812	-522
BTC2511	CRIAC335-10	HQ943842	DSBTC2511P	H122	F	BTC25		Australian Antarctic Division	Echinodermata	Crinoidea	Comatulida	Antedonidae	Heliometrinae	Promachocrinus	Promachocrinus kerguelensis	Marc Eléaume, Lenaïg G. Hemery	T. Hibberd	BR09	RV Aurora Australis	Beam Trawl	05-Jan-2010	Queen Mary Land	Davis Sea	Shelf Break Canyon	BTC25	-65.8658	89.2812	-522
BTC2510	CRIAC334-10	HQ943841	DSBTC2510P	H006	E2	BTC25		Australian Antarctic Division	Echinodermata	Crinoidea	Comatulida	Antedonidae	Heliometrinae	Promachocrinus	Promachocrinus kerguelensis	Marc Eléaume, Lenaïg G. Hemery	T. Hibberd	BR09	RV Aurora Australis	Beam Trawl	05-Jan-2010	Queen Mary Land	Davis Sea	Shelf Break Canyon	BTC25	-65.8658	89.2812	-522
BTC259	CRIAC333-10	HQ943840	DSBTC259Pr	H010	C	BTC25		Australian Antarctic Division	Echinodermata	Crinoidea	Comatulida	Antedonidae	Heliometrinae	Promachocrinus	Promachocrinus kerguelensis	Marc Eléaume, Lenaïg G. Hemery	T. Hibberd	BR09	RV Aurora Australis	Beam Trawl	05-Jan-2010	Queen Mary Land	Davis Sea	Shelf Break Canyon	BTC25	-65.8658	89.2812	-522
BTC258	CRIAC332-10	HQ943839	DSBTC258Pr	H122	F	BTC25		Australian Antarctic Division	Echinodermata	Crinoidea	Comatulida	Antedonidae	Heliometrinae	Promachocrinus	Promachocrinus kerguelensis	Marc Eléaume, Lenaïg G. Hemery	T. Hibberd	BR09	RV Aurora Australis	Beam Trawl	05-Jan-2010	Queen Mary Land	Davis Sea	Shelf Break Canyon	BTC25	-65.8658	89.2812	-522
BTC257	CRIAC331-10	HQ943838	DSBTC257Pr	H012	F	BTC25		Australian Antarctic Division	Echinodermata	Crinoidea	Comatulida	Antedonidae	Heliometrinae	Promachocrinus	Promachocrinus kerguelensis	Marc Eléaume, Lenaïg G. Hemery	T. Hibberd	BR09	RV Aurora Australis	Beam Trawl	05-Jan-2010	Queen Mary Land	Davis Sea	Shelf Break Canyon	BTC25	-65.8658	89.2812	-522
BTC256	CRIAC330-10	HQ943837	DSBTC256Pr	H012	F	BTC25		Australian Antarctic Division	Echinodermata	Crinoidea	Comatulida	Antedonidae	Heliometrinae	Promachocrinus	Promachocrinus kerguelensis	Marc Eléaume, Lenaïg G. Hemery	T. Hibberd	BR09	RV Aurora Australis	Beam Trawl	05-Jan-2010	Queen Mary Land	Davis Sea	Shelf Break Canyon	BTC25	-65.8658	89.2812	-522
BTC255	CRIAC329-10	HQ943836	DSBTC255Pr	H012	F	BTC25		Australian Antarctic Division	Echinodermata	Crinoidea	Comatulida	Antedonidae	Heliometrinae	Promachocrinus	Promachocrinus kerguelensis	Marc Eléaume, Lenaïg G. Hemery	T. Hibberd	BR09	RV Aurora Australis	Beam Trawl	05-Jan-2010	Queen Mary Land	Davis Sea	Shelf Break Canyon	BTC25	-65.8658	89.2812	-522
BTC254	CRIAC328-10	HQ943835	DSBTC254Pr	H006	E2	BTC25		Australian Antarctic Division	Echinodermata	Crinoidea	Comatulida	Antedonidae	Heliometrinae	Promachocrinus	Promachocrinus kerguelensis	Marc Eléaume, Lenaïg G. Hemery	T. Hibberd	BR09	RV Aurora Australis	Beam Trawl	05-Jan-2010	Queen Mary Land	Davis Sea	Shelf Break Canyon	BTC25	-65.8658	89.2812	-522
BTC253	CRIAC327-10	HQ943834	DSBTC253Pr	H122	F	BTC25		Australian Antarctic Division	Echinodermata	Crinoidea	Comatulida	Antedonidae	Heliometrinae	Promachocrinus	Promachocrinus kerguelensis	Marc Eléaume, Lenaïg G. Hemery	T. Hibberd	BR09	RV Aurora Australis	Beam Trawl	05-Jan-2010	Queen Mary Land	Davis Sea	Shelf Break Canyon	BTC25	-65.8658	89.2812	-522
BTC261	PROKE076-11	JN640488	DSBTC261Pr	H009	C	BTC26		Australian Antarctic Division	Echinodermata	Crinoidea	Comatulida	Antedonidae	Heliometrinae	Promachocrinus	Promachocrinus kerguelensis	Marc Eléaume, Lenaïg G. Hemery	T. Hibberd	BR09	RV Aurora Australis	Beam Trawl	06-Jan-2010	Wilhelm II Land	Davis Sea	Shelf Break Canyon	BTC26	-65.8740	89.3020	-404
BTC262	PROKE077-11	JN640487	DSBTC262Pr	H009	C	BTC26		Australian Antarctic Division	Echinodermata	Crinoidea	Comatulida	Antedonidae	Heliometrinae	Promachocrinus	Promachocrinus kerguelensis	Marc Eléaume, Lenaïg G. Hemery	T. Hibberd	BR09	RV Aurora Australis	Beam Trawl	06-Jan-2010	Wilhelm II Land	Davis Sea	Shelf Break Canyon	BTC26	-65.8740	89.3020	-404
BTC263	PROKE078-11	JN640486	DSBTC263Pr	H006	E2	BTC26		Australian Antarctic Division	Echinodermata	Crinoidea	Comatulida	Antedonidae	Heliometrinae	Promachocrinus	Promachocrinus kerguelensis	Marc Eléaume, Lenaïg G. Hemery	T. Hibberd	BR09	RV Aurora Australis	Beam Trawl	06-Jan-2010	Wilhelm II Land	Davis Sea	Shelf Break Canyon	BTC26	-65.8740	89.3020	-404
BTC264	PROKE079-11	JN640485	DSBTC264Pr	H009	C	BTC26		Australian Antarctic Division	Echinodermata	Crinoidea	Comatulida	Antedonidae	Heliometrinae	Promachocrinus	Promachocrinus kerguelensis	Marc Eléaume, Lenaïg G. Hemery	T. Hibberd	BR09	RV Aurora Australis	Beam Trawl	06-Jan-2010	Wilhelm II Land	Davis Sea	Shelf Break Canyon	BTC26	-65.8740	89.3020	-404
BTC265	PROKE080-11	JN640484	DSBTC265Pr	H012	F	BTC26		Australian Antarctic Division	Echinodermata	Crinoidea	Comatulida	Antedonidae	Heliometrinae	Promachocrinus	Promachocrinus kerguelensis	Marc Eléaume, Lenaïg G. Hemery	T. Hibberd	BR09	RV Aurora Australis	Beam Trawl	06-Jan-2010	Wilhelm II Land	Davis Sea	Shelf Break Canyon	BTC26	-65.8740	89.3020	-404
BTC266	PROKE081-11	JN640483	DSBTC266Pr	H010	C	BTC26		Australian Antarctic Division	Echinodermata	Crinoidea	Comatulida	Antedonidae	Heliometrinae	Promachocrinus	Promachocrinus kerguelensis	Marc Eléaume, Lenaïg G. Hemery	T. Hibberd	BR09	RV Aurora Australis	Beam Trawl	06-Jan-2010	Wilhelm II Land	Davis Sea	Shelf Break Canyon	BTC26	-65.8740	89.3020	-404
BTC267	PROKE082-11	JN640482	DSBTC267Pr	H009	C	BTC26		Australian Antarctic Division	Echinodermata	Crinoidea	Comatulida	Antedonidae	Heliometrinae	Promachocrinus	Promachocrinus kerguelensis	Marc Eléaume, Lenaïg G. Hemery	T. Hibberd	BR09	RV Aurora Australis	Beam Trawl	06-Jan-2010	Wilhelm II Land	Davis Sea	Shelf Break Canyon	BTC26	-65.8740	89.3020	-404
BTC2630	CRIAC411-10	HQ943917	DSBTC2630P	H006	E2	BTC26		Australian Antarctic Division	Echinodermata	Crinoidea	Comatulida	Antedonidae	Heliometrinae	Promachocrinus	Promachocrinus kerguelensis	Marc Eléaume, Lenaïg G. Hemery	T. Hibberd	BR09	RV Aurora Australis	Beam Trawl	06-Jan-2010	Queen Mary Land	Davis Sea	Shelf Break Canyon	BTC26	-65.8740	89.3024	-404
BTC2629	CRIAC410-10	HQ943916	DSBTC2629P	H008	C	BTC26		Australian Antarctic Division	Echinodermata	Crinoidea	Comatulida	Antedonidae	Heliometrinae	Promachocrinus	Promachocrinus kerguelensis	Marc Eléaume, Lenaïg G. Hemery	T. Hibberd	BR09	RV Aurora Australis	Beam Trawl	06-Jan-2010	Queen Mary Land	Davis Sea	Shelf Break Canyon	BTC26	-65.8740	89.3024	-404
BTC2628	CRIAC409-10	HQ943915	DSBTC2628P	H012	F	BTC26		Australian Antarctic Division	Echinodermata	Crinoidea	Comatulida	Antedonidae	Heliometrinae	Promachocrinus	Promachocrinus kerguelensis	Marc Eléaume, Lenaïg G. Hemery	T. Hibberd	BR09	RV Aurora Australis	Beam Trawl	06-Jan-2010	Queen Mary Land	Davis Sea	Shelf Break Canyon	BTC26	-65.8740	89.3024	-404
BTC2627	CRIAC408-10	HQ943914	DSBTC2627P	H006	E2	BTC26		Australian Antarctic Division	Echinodermata	Crinoidea	Comatulida	Antedonidae	Heliometrinae	Promachocrinus	Promachocrinus kerguelensis	Marc Eléaume, Lenaïg G. Hemery	T. Hibberd	BR09	RV Aurora Australis	Beam Trawl	06-Jan-2010	Queen Mary Land	Davis Sea	Shelf Break Canyon	BTC26	-65.8740	89.3024	-404
BTC2626	CRIAC407-10	HQ943913	DSBTC2626P	H122	F	BTC26		Australian Antarctic Division	Echinodermata	Crinoidea	Comatulida	Antedonidae	Heliometrinae	Promachocrinus	Promachocrinus kerguelensis	Marc Eléaume, Lenaïg G. Hemery	T. Hibberd	BR09	RV Aurora Australis	Beam Trawl	06-Jan-2010	Queen Mary Land	Davis Sea	Shelf Break Canyon	BTC26	-65.8740	89.3024	-404
BTC2625	CRIAC406-10	HQ943912	DSBTC2625P	H010	C	BTC26		Australian Antarctic Division	Echinodermata	Crinoidea	Comatulida	Antedonidae	Heliometrinae	Promachocrinus	Promachocrinus kerguelensis	Marc Eléaume, Lenaïg G. Hemery	T. Hibberd	BR09	RV Aurora Australis	Beam Trawl	06-Jan-2010	Queen Mary Land	Davis Sea	Shelf Break Canyon	BTC26	-65.8740	89.3024	-404
BTC2624	CRIAC405-10	HQ943911	DSBTC2624P	H006	E2	BTC26		Australian Antarctic Division	Echinodermata	Crinoidea	Comatulida	Antedonidae	Heliometrinae	Promachocrinus	Promachocrinus kerguelensis	Marc Eléaume, Lenaïg G. Hemery	T. Hibberd	BR09	RV Aurora Australis	Beam Trawl	06-Jan-2010	Queen Mary Land	Davis Sea	Shelf Break Canyon	BTC26	-65.8740	89.3024	-404
BTC2623	CRIAC404-10	HQ943910	DSBTC2623P	H009	C	BTC26		Australian Antarctic Division	Echinodermata	Crinoidea	Comatulida	Antedonidae	Heliometrinae	Promachocrinus	Promachocrinus kerguelensis	Marc Eléaume, Lenaïg G. Hemery	T. Hibberd	BR09	RV Aurora Australis	Beam Trawl	06-Jan-2010	Queen Mary Land	Davis Sea	Shelf Break Canyon	BTC26	-65.8740	89.3024	-404
BTC2622	CRIAC403-10	HQ943909	DSBTC2622P	H008	C	BTC26		Australian Antarctic Division	Echinodermata	Crinoidea	Comatulida	Antedonidae	Heliometrinae	Promachocrinus	Promachocrinus kerguelensis	Marc Eléaume, Lenaïg G. Hemery	T. Hibberd	BR09	RV Aurora Australis	Beam Trawl	06-Jan-2010	Queen Mary Land	Davis Sea	Shelf Break Canyon	BTC26	-65.8740	89.3024	-404
BTC2621	CRIAC402-10	HQ943908	DSBTC2621P	H007	A	BTC26		Australian Antarctic Division	Echinodermata	Crinoidea	Comatulida	Antedonidae	Heliometrinae	Promachocrinus	Promachocrinus kerguelensis	Marc Eléaume, Lenaïg G. Hemery	T. Hibberd	BR09	RV Aurora Australis	Beam Trawl	06-Jan-2010	Queen Mary Land	Davis Sea	Shelf Break Canyon	BTC26	-65.8740	89.3024	-404
BTC2620	CRIAC401-10	HQ943907	DSBTC2620P	H012	F	BTC26		Australian Antarctic Division	Echinodermata	Crinoidea	Comatulida	Antedonidae	Heliometrinae	Promachocrinus	Promachocrinus kerguelensis	Marc Eléaume, Lenaïg G. Hemery	T. Hibberd	BR09	RV Aurora Australis	Beam Trawl	06-Jan-2010	Queen Mary Land	Davis Sea	Shelf Break Canyon	BTC26	-65.8740	89.3024	-404
BTC2619	CRIAC400-10	HQ943906	DSBTC2619P	H006	E2	BTC26		Australian Antarctic Division	Echinodermata	Crinoidea	Comatulida	Antedonidae	Heliometrinae	Promachocrinus	Promachocrinus kerguelensis	Marc Eléaume, Lenaïg G. Hemery	T. Hibberd	BR09	RV Aurora Australis	Beam Trawl	06-Jan-2010	Queen Mary Land	Davis Sea	Shelf Break Canyon	BTC26	-65.8740	89.3024	-404
BTC1416	CRIAC399-10	HQ943905	DSBTC1416P	H122	F	BTC14		Australian Antarctic Division	Echinodermata	Crinoidea	Comatulida	Antedonidae	Heliometrinae	Promachocrinus	Promachocrinus kerguelensis	Marc Eléaume, Lenaïg G. Hemery	T. Hibberd	BR09	RV Aurora Australis	Beam Trawl	06-Jan-2010	Queen Mary Land	Davis Sea	Shelf Break Canyon	BTC14	-65.8740	89.3024	-404
BTC301	PROKE073-11	JN640491	DSBTC301Pr	H010	C	BTC30		Australian Antarctic Division	Echinodermata	Crinoidea	Comatulida	Antedonidae	Heliometrinae	Promachocrinus	Promachocrinus kerguelensis	Marc Eléaume, Lenaïg G. Hemery	T. Hibberd	BR09	RV Aurora Australis	Beam Trawl	08-Jan-2010	Wilhelm II Land	Davis Sea	Shelf Break Canyon	BTC30	-65.8360	89.5410	-527
BTC302	PROKE074-11	JN640490	DSBTC302Pr	H009	C	BTC30		Australian Antarctic Division	Echinodermata	Crinoidea	Comatulida	Antedonidae	Heliometrinae	Promachocrinus	Promachocrinus kerguelensis	Marc Eléaume, Lenaïg G. Hemery	T. Hibberd	BR09	RV Aurora Australis	Beam Trawl	08-Jan-2010	Wilhelm II Land	Davis Sea	Shelf Break Canyon	BTC30	-65.8360	89.5410	-527
BTC303	PROKE075-11	JN640489	DSBTC303Pr	H002	D	BTC30		Australian Antarctic Division	Echinodermata	Crinoidea	Comatulida	Antedonidae	Heliometrinae	Promachocrinus	Promachocrinus kerguelensis	Marc Eléaume, Lenaïg G. Hemery	T. Hibberd	BR09	RV Aurora Australis	Beam Trawl	08-Jan-2010	Wilhelm II Land	Davis Sea	Shelf Break Canyon	BTC30	-65.8360	89.5410	-527
CWD41	PROKE039-11	JN640525	DSCWD41Pro	H010	C	BTC20		Australian Antarctic Division	Echinodermata	Crinoidea	Comatulida	Antedonidae	Heliometrinae	Promachocrinus	Promachocrinus kerguelensis	Marc Eléaume, Lenaïg G. Hemery	T. Hibberd	BR09	RV Aurora Australis	Beam Trawl	04-Jan-2010	Wilhelm II Land	Davis Sea	Tressler Bank	BTC20	-64.8030	94.1770	-442
CWD42	PROKE040-11	JN640524	DSCWD42Pro	H010	C	BTC20		Australian Antarctic Division	Echinodermata	Crinoidea	Comatulida	Antedonidae	Heliometrinae	Promachocrinus	Promachocrinus kerguelensis	Marc Eléaume, Lenaïg G. Hemery	T. Hibberd	BR09	RV Aurora Australis	Beam Trawl	04-Jan-2010	Wilhelm II Land	Davis Sea	Tressler Bank	BTC20	-64.8030	94.1770	-442
CWD43	PROKE041-11	JN640523	DSCWD43Pro	H010	C	BTC20		Australian Antarctic Division	Echinodermata	Crinoidea	Comatulida	Antedonidae	Heliometrinae	Promachocrinus	Promachocrinus kerguelensis	Marc Eléaume, Lenaïg G. Hemery	T. Hibberd	BR09	RV Aurora Australis	Beam Trawl	04-Jan-2010	Wilhelm II Land	Davis Sea	Tressler Bank	BTC20	-64.8030	94.1770	-442
CWD44	PROKE042-11	JN640522	DSCWD44Pro	H010	C	BTC20		Australian Antarctic Division	Echinodermata	Crinoidea	Comatulida	Antedonidae	Heliometrinae	Promachocrinus	Promachocrinus kerguelensis	Marc Eléaume, Lenaïg G. Hemery	T. Hibberd	BR09	RV Aurora Australis	Beam Trawl	04-Jan-2010	Wilhelm II Land	Davis Sea	Tressler Bank	BTC20	-64.8030	94.1770	-442
CWD45	PROKE043-11	JN640521	DSCWD45Pro	H152	C	BTC20		Australian Antarctic Division	Echinodermata	Crinoidea	Comatulida	Antedonidae	Heliometrinae	Promachocrinus	Promachocrinus kerguelensis	Marc Eléaume, Lenaïg G. Hemery	T. Hibberd	BR09	RV Aurora Australis	Beam Trawl	04-Jan-2010	Wilhelm II Land	Davis Sea	Tressler Bank	BTC20	-64.8030	94.1770	-442
CWD46	PROKE044-11	JN640520	DSCWD46Pro	H010	C	BTC20		Australian Antarctic Division	Echinodermata	Crinoidea	Comatulida	Antedonidae	Heliometrinae	Promachocrinus	Promachocrinus kerguelensis	Marc Eléaume, Lenaïg G. Hemery	T. Hibberd	BR09	RV Aurora Australis	Beam Trawl	04-Jan-2010	Wilhelm II Land	Davis Sea	Tressler Bank	BTC20	-64.8030	94.1770	-442
CWD47	PROKE045-11	JN640519	DSCWD47Pro	H010	C	BTC20		Australian Antarctic Division	Echinodermata	Crinoidea	Comatulida	Antedonidae	Heliometrinae	Promachocrinus	Promachocrinus kerguelensis	Marc Eléaume, Lenaïg G. Hemery	T. Hibberd	BR09	RV Aurora Australis	Beam Trawl	04-Jan-2010	Wilhelm II Land	Davis Sea	Tressler Bank	BTC20	-64.8030	94.1770	-442
CWD48	PROKE046-11	JN640518	DSCWD48Pro	H009	C	BTC20		Australian Antarctic Division	Echinodermata	Crinoidea	Comatulida	Antedonidae	Heliometrinae	Promachocrinus	Promachocrinus kerguelensis	Marc Eléaume, Lenaïg G. Hemery	T. Hibberd	BR09	RV Aurora Australis	Beam Trawl	04-Jan-2010	Wilhelm II Land	Davis Sea	Tressler Bank	BTC20	-64.8030	94.1770	-442
CWD49	PROKE047-11	JN640517	DSCWD49Pro	H009	C	BTC20		Australian Antarctic Division	Echinodermata	Crinoidea	Comatulida	Antedonidae	Heliometrinae	Promachocrinus	Promachocrinus kerguelensis	Marc Eléaume, Lenaïg G. Hemery	T. Hibberd	BR09	RV Aurora Australis	Beam Trawl	04-Jan-2010	Wilhelm II Land	Davis Sea	Tressler Bank	BTC20	-64.8030	94.1770	-442
CWD410	PROKE048-11	JN640516	DSCWD410Pr	H009	C	BTC20		Australian Antarctic Division	Echinodermata	Crinoidea	Comatulida	Antedonidae	Heliometrinae	Promachocrinus	Promachocrinus kerguelensis	Marc Eléaume, Lenaïg G. Hemery	T. Hibberd	BR09	RV Aurora Australis	Beam Trawl	04-Jan-2010	Wilhelm II Land	Davis Sea	Tressler Bank	BTC20	-64.8030	94.1770	-442
CWD411	PROKE049-11	JN640515	DSCWD411Pr	H009	C	BTC20		Australian Antarctic Division	Echinodermata	Crinoidea	Comatulida	Antedonidae	Heliometrinae	Promachocrinus	Promachocrinus kerguelensis	Marc Eléaume, Lenaïg G. Hemery	T. Hibberd	BR09	RV Aurora Australis	Beam Trawl	04-Jan-2010	Wilhelm II Land	Davis Sea	Tressler Bank	BTC20	-64.8030	94.1770	-442
CWD412	PROKE050-11	JN640514	DSCWD412Pr	H010	C	BTC20		Australian Antarctic Division	Echinodermata	Crinoidea	Comatulida	Antedonidae	Heliometrinae	Promachocrinus	Promachocrinus kerguelensis	Marc Eléaume, Lenaïg G. Hemery	T. Hibberd	BR09	RV Aurora Australis	Beam Trawl	04-Jan-2010	Wilhelm II Land	Davis Sea	Tressler Bank	BTC20	-64.8030	94.1770	-442
CWD413	PROKE051-11	JN640513	DSCWD413Pr	H009	C	BTC20		Australian Antarctic Division	Echinodermata	Crinoidea	Comatulida	Antedonidae	Heliometrinae	Promachocrinus	Promachocrinus kerguelensis	Marc Eléaume, Lenaïg G. Hemery	T. Hibberd	BR09	RV Aurora Australis	Beam Trawl	04-Jan-2010	Wilhelm II Land	Davis Sea	Tressler Bank	BTC20	-64.8030	94.1770	-442
CWD414	PROKE052-11	JN640512	DSCWD414Pr	H010	C	BTC20		Australian Antarctic Division	Echinodermata	Crinoidea	Comatulida	Antedonidae	Heliometrinae	Promachocrinus	Promachocrinus kerguelensis	Marc Eléaume, Lenaïg G. Hemery	T. Hibberd	BR09	RV Aurora Australis	Beam Trawl	04-Jan-2010	Wilhelm II Land	Davis Sea	Tressler Bank	BTC20	-64.8030	94.1770	-442
CWD415	PROKE053-11	JN640511	DSCWD415Pr	H009	C	BTC20		Australian Antarctic Division	Echinodermata	Crinoidea	Comatulida	Antedonidae	Heliometrinae	Promachocrinus	Promachocrinus kerguelensis	Marc Eléaume, Lenaïg G. Hemery	T. Hibberd	BR09	RV Aurora Australis	Beam Trawl	04-Jan-2010	Wilhelm II Land	Davis Sea	Tressler Bank	BTC20	-64.8030	94.1770	-442
CWD416	PROKE054-11	JN640510	DSCWD416Pr	H009	C	BTC20		Australian Antarctic Division	Echinodermata	Crinoidea	Comatulida	Antedonidae	Heliometrinae	Promachocrinus	Promachocrinus kerguelensis	Marc Eléaume, Lenaïg G. Hemery	T. Hibberd	BR09	RV Aurora Australis	Beam Trawl	04-Jan-2010	Wilhelm II Land	Davis Sea	Tressler Bank	BTC20	-64.8030	94.1770	-442
CWD417	PROKE055-11	JN640509	DSCWD417Pr	H009	C	BTC20		Australian Antarctic Division	Echinodermata	Crinoidea	Comatulida	Antedonidae	Heliometrinae	Promachocrinus	Promachocrinus kerguelensis	Marc Eléaume, Lenaïg G. Hemery	T. Hibberd	BR09	RV Aurora Australis	Beam Trawl	04-Jan-2010	Wilhelm II Land	Davis Sea	Tressler Bank	BTC20	-64.8030	94.1770	-442
CWD418	PROKE056-11	JN640508	DSCWD418Pr	H010	C	BTC20		Australian Antarctic Division	Echinodermata	Crinoidea	Comatulida	Antedonidae	Heliometrinae	Promachocrinus	Promachocrinus kerguelensis	Marc Eléaume, Lenaïg G. Hemery	T. Hibberd	BR09	RV Aurora Australis	Beam Trawl	04-Jan-2010	Wilhelm II Land	Davis Sea	Tressler Bank	BTC20	-64.8030	94.1770	-442
CWD419	PROKE057-11	JN640507	DSCWD419Pr	H008	C	BTC20		Australian Antarctic Division	Echinodermata	Crinoidea	Comatulida	Antedonidae	Heliometrinae	Promachocrinus	Promachocrinus kerguelensis	Marc Eléaume, Lenaïg G. Hemery	T. Hibberd	BR09	RV Aurora Australis	Beam Trawl	04-Jan-2010	Wilhelm II Land	Davis Sea	Tressler Bank	BTC20	-64.8030	94.1770	-442
BTC2020	PROKE058-11	JN640506	DSBTC2020P	H010	C	BTC20		Australian Antarctic Division	Echinodermata	Crinoidea	Comatulida	Antedonidae	Heliometrinae	Promachocrinus	Promachocrinus kerguelensis	Marc Eléaume, Lenaïg G. Hemery	T. Hibberd	BR09	RV Aurora Australis	Beam Trawl	04-Jan-2010	Wilhelm II Land	Davis Sea	Tressler Bank	BTC20	-64.8030	94.1770	-442
BTC2021	PROKE059-11	JN640505	DSBTC2021P	H009	C	BTC20		Australian Antarctic Division	Echinodermata	Crinoidea	Comatulida	Antedonidae	Heliometrinae	Promachocrinus	Promachocrinus kerguelensis	Marc Eléaume, Lenaïg G. Hemery	T. Hibberd	BR09	RV Aurora Australis	Beam Trawl	04-Jan-2010	Wilhelm II Land	Davis Sea	Tressler Bank	BTC20	-64.8030	94.1770	-442
BTC2022	PROKE060-11	JN640504	DSBTC2022P	H012	F	BTC20		Australian Antarctic Division	Echinodermata	Crinoidea	Comatulida	Antedonidae	Heliometrinae	Promachocrinus	Promachocrinus kerguelensis	Marc Eléaume, Lenaïg G. Hemery	T. Hibberd	BR09	RV Aurora Australis	Beam Trawl	04-Jan-2010	Wilhelm II Land	Davis Sea	Tressler Bank	BTC20	-64.8030	94.1770	-442
BTC2023	PROKE061-11	JN640503	DSBTC2023P	H152	C	BTC20		Australian Antarctic Division	Echinodermata	Crinoidea	Comatulida	Antedonidae	Heliometrinae	Promachocrinus	Promachocrinus kerguelensis	Marc Eléaume, Lenaïg G. Hemery	T. Hibberd	BR09	RV Aurora Australis	Beam Trawl	04-Jan-2010	Wilhelm II Land	Davis Sea	Tressler Bank	BTC20	-64.8030	94.1770	-442
BTC2024	PROKE062-11	JN640502	DSBTC2024P	H010	C	BTC20		Australian Antarctic Division	Echinodermata	Crinoidea	Comatulida	Antedonidae	Heliometrinae	Promachocrinus	Promachocrinus kerguelensis	Marc Eléaume, Lenaïg G. Hemery	T. Hibberd	BR09	RV Aurora Australis	Beam Trawl	04-Jan-2010	Wilhelm II Land	Davis Sea	Tressler Bank	BTC20	-64.8030	94.1770	-442
BTC2025	PROKE063-11	JN640501	DSBTC2025P	H010	C	BTC20		Australian Antarctic Division	Echinodermata	Crinoidea	Comatulida	Antedonidae	Heliometrinae	Promachocrinus	Promachocrinus kerguelensis	Marc Eléaume, Lenaïg G. Hemery	T. Hibberd	BR09	RV Aurora Australis	Beam Trawl	04-Jan-2010	Wilhelm II Land	Davis Sea	Tressler Bank	BTC20	-64.8030	94.1770	-442
BTC2026	PROKE064-11	JN640500	DSBTC2026P	H012	F	BTC20		Australian Antarctic Division	Echinodermata	Crinoidea	Comatulida	Antedonidae	Heliometrinae	Promachocrinus	Promachocrinus kerguelensis	Marc Eléaume, Lenaïg G. Hemery	T. Hibberd	BR09	RV Aurora Australis	Beam Trawl	04-Jan-2010	Wilhelm II Land	Davis Sea	Tressler Bank	BTC20	-64.8030	94.1770	-442
BTC2027	PROKE065-11	JN640499	DSBTC2027P	H012	F	BTC20		Australian Antarctic Division	Echinodermata	Crinoidea	Comatulida	Antedonidae	Heliometrinae	Promachocrinus	Promachocrinus kerguelensis	Marc Eléaume, Lenaïg G. Hemery	T. Hibberd	BR09	RV Aurora Australis	Beam Trawl	04-Jan-2010	Wilhelm II Land	Davis Sea	Tressler Bank	BTC20	-64.8030	94.1770	-442
BTC2028	PROKE066-11	JN640498	DSBTC2028P	H009	C	BTC20		Australian Antarctic Division	Echinodermata	Crinoidea	Comatulida	Antedonidae	Heliometrinae	Promachocrinus	Promachocrinus kerguelensis	Marc Eléaume, Lenaïg G. Hemery	T. Hibberd	BR09	RV Aurora Australis	Beam Trawl	04-Jan-2010	Wilhelm II Land	Davis Sea	Tressler Bank	BTC20	-64.8030	94.1770	-442
BTC2029	PROKE067-11	JN640497	DSBTC2029P	H009	C	BTC20		Australian Antarctic Division	Echinodermata	Crinoidea	Comatulida	Antedonidae	Heliometrinae	Promachocrinus	Promachocrinus kerguelensis	Marc Eléaume, Lenaïg G. Hemery	T. Hibberd	BR09	RV Aurora Australis	Beam Trawl	04-Jan-2010	Wilhelm II Land	Davis Sea	Tressler Bank	BTC20	-64.8030	94.1770	-442
BTC2030	PROKE068-11	JN640496	DSBTC2030P	H009	C	BTC20		Australian Antarctic Division	Echinodermata	Crinoidea	Comatulida	Antedonidae	Heliometrinae	Promachocrinus	Promachocrinus kerguelensis	Marc Eléaume, Lenaïg G. Hemery	T. Hibberd	BR09	RV Aurora Australis	Beam Trawl	04-Jan-2010	Wilhelm II Land	Davis Sea	Tressler Bank	BTC20	-64.8030	94.1770	-442
BTC2031	PROKE069-11	JN640495	DSBTC2031P	H010	C	BTC20		Australian Antarctic Division	Echinodermata	Crinoidea	Comatulida	Antedonidae	Heliometrinae	Promachocrinus	Promachocrinus kerguelensis	Marc Eléaume, Lenaïg G. Hemery	T. Hibberd	BR09	RV Aurora Australis	Beam Trawl	04-Jan-2010	Wilhelm II Land	Davis Sea	Tressler Bank	BTC20	-64.8030	94.1770	-442
BTC2032	PROKE070-11	JN640494	DSBTC2032P	H002	D	BTC20		Australian Antarctic Division	Echinodermata	Crinoidea	Comatulida	Antedonidae	Heliometrinae	Promachocrinus	Promachocrinus kerguelensis	Marc Eléaume, Lenaïg G. Hemery	T. Hibberd	BR09	RV Aurora Australis	Beam Trawl	04-Jan-2010	Wilhelm II Land	Davis Sea	Tressler Bank	BTC20	-64.8030	94.1770	-442
BTC2052	CRIAC280-10	HQ943787	DSBTC2052P	H002	D	BTC20		Australian Antarctic Division	Echinodermata	Crinoidea	Comatulida	Antedonidae	Heliometrinae	Promachocrinus	Promachocrinus kerguelensis	Marc Eléaume, Lenaïg G. Hemery	T. Hibberd	BR09	RV Aurora Australis	Beam Trawl	04-Jan-2010	Queen Mary Land	Davis Sea	Tressler Bank	BTC20	-64.8027	94.1775	-442
BTC2051	CRIAC279-10	HQ943786	DSBTC2051P	H002	D	BTC20		Australian Antarctic Division	Echinodermata	Crinoidea	Comatulida	Antedonidae	Heliometrinae	Promachocrinus	Promachocrinus kerguelensis	Marc Eléaume, Lenaïg G. Hemery	T. Hibberd	BR09	RV Aurora Australis	Beam Trawl	04-Jan-2010	Queen Mary Land	Davis Sea	Tressler Bank	BTC20	-64.8027	94.1775	-442
BTC2050	CRIAC278-10	HQ943785	DSBTC2050P	H002	D	BTC20		Australian Antarctic Division	Echinodermata	Crinoidea	Comatulida	Antedonidae	Heliometrinae	Promachocrinus	Promachocrinus kerguelensis	Marc Eléaume, Lenaïg G. Hemery	T. Hibberd	BR09	RV Aurora Australis	Beam Trawl	04-Jan-2010	Queen Mary Land	Davis Sea	Tressler Bank	BTC20	-64.8027	94.1775	-442
BTC2049	CRIAC277-10	HQ943784	DSBTC2049P	H002	D	BTC20		Australian Antarctic Division	Echinodermata	Crinoidea	Comatulida	Antedonidae	Heliometrinae	Promachocrinus	Promachocrinus kerguelensis	Marc Eléaume, Lenaïg G. Hemery	T. Hibberd	BR09	RV Aurora Australis	Beam Trawl	04-Jan-2010	Queen Mary Land	Davis Sea	Tressler Bank	BTC20	-64.8027	94.1775	-442
BTC2048	CRIAC276-10	HQ943783	DSBTC2048P	H002	D	BTC20		Australian Antarctic Division	Echinodermata	Crinoidea	Comatulida	Antedonidae	Heliometrinae	Promachocrinus	Promachocrinus kerguelensis	Marc Eléaume, Lenaïg G. Hemery	T. Hibberd	BR09	RV Aurora Australis	Beam Trawl	04-Jan-2010	Queen Mary Land	Davis Sea	Tressler Bank	BTC20	-64.8027	94.1775	-442
BTC2047	CRIAC275-10	HQ943782	DSBTC2047P	H002	D	BTC20		Australian Antarctic Division	Echinodermata	Crinoidea	Comatulida	Antedonidae	Heliometrinae	Promachocrinus	Promachocrinus kerguelensis	Marc Eléaume, Lenaïg G. Hemery	T. Hibberd	BR09	RV Aurora Australis	Beam Trawl	04-Jan-2010	Queen Mary Land	Davis Sea	Tressler Bank	BTC20	-64.8027	94.1775	-442
BTC2046	CRIAC274-10	HQ943781	DSBTC2046P	H018	D	BTC20		Australian Antarctic Division	Echinodermata	Crinoidea	Comatulida	Antedonidae	Heliometrinae	Promachocrinus	Promachocrinus kerguelensis	Marc Eléaume, Lenaïg G. Hemery	T. Hibberd	BR09	RV Aurora Australis	Beam Trawl	04-Jan-2010	Queen Mary Land	Davis Sea	Tressler Bank	BTC20	-64.8027	94.1775	-442
BTC2045	CRIAC273-10	HQ943780	DSBTC2045P	H018	D	BTC20		Australian Antarctic Division	Echinodermata	Crinoidea	Comatulida	Antedonidae	Heliometrinae	Promachocrinus	Promachocrinus kerguelensis	Marc Eléaume, Lenaïg G. Hemery	T. Hibberd	BR09	RV Aurora Australis	Beam Trawl	04-Jan-2010	Queen Mary Land	Davis Sea	Tressler Bank	BTC20	-64.8027	94.1775	-442
BTC2044	CRIAC272-10	HQ943779	DSBTC2044P	H019	D	BTC20		Australian Antarctic Division	Echinodermata	Crinoidea	Comatulida	Antedonidae	Heliometrinae	Promachocrinus	Promachocrinus kerguelensis	Marc Eléaume, Lenaïg G. Hemery	T. Hibberd	BR09	RV Aurora Australis	Beam Trawl	04-Jan-2010	Queen Mary Land	Davis Sea	Tressler Bank	BTC20	-64.8027	94.1775	-442
BTC2043	CRIAC271-10	HQ943778	DSBTC2043P	H002	D	BTC20		Australian Antarctic Division	Echinodermata	Crinoidea	Comatulida	Antedonidae	Heliometrinae	Promachocrinus	Promachocrinus kerguelensis	Marc Eléaume, Lenaïg G. Hemery	T. Hibberd	BR09	RV Aurora Australis	Beam Trawl	04-Jan-2010	Queen Mary Land	Davis Sea	Tressler Bank	BTC20	-64.8027	94.1775	-442
BTC2042	CRIAC270-10	HQ943777	DSBTC2042P	H019	D	BTC20		Australian Antarctic Division	Echinodermata	Crinoidea	Comatulida	Antedonidae	Heliometrinae	Promachocrinus	Promachocrinus kerguelensis	Marc Eléaume, Lenaïg G. Hemery	T. Hibberd	BR09	RV Aurora Australis	Beam Trawl	04-Jan-2010	Queen Mary Land	Davis Sea	Tressler Bank	BTC20	-64.8027	94.1775	-442
BTC2041	CRIAC269-10	HQ943776	DSBTC2041P	H002	D	BTC20		Australian Antarctic Division	Echinodermata	Crinoidea	Comatulida	Antedonidae	Heliometrinae	Promachocrinus	Promachocrinus kerguelensis	Marc Eléaume, Lenaïg G. Hemery	T. Hibberd	BR09	RV Aurora Australis	Beam Trawl	04-Jan-2010	Queen Mary Land	Davis Sea	Tressler Bank	BTC20	-64.8027	94.1775	-442
BTC2040	CRIAC268-10	HQ943775	DSBTC2040P	H018	D	BTC20		Australian Antarctic Division	Echinodermata	Crinoidea	Comatulida	Antedonidae	Heliometrinae	Promachocrinus	Promachocrinus kerguelensis	Marc Eléaume, Lenaïg G. Hemery	T. Hibberd	BR09	RV Aurora Australis	Beam Trawl	04-Jan-2010	Queen Mary Land	Davis Sea	Tressler Bank	BTC20	-64.8027	94.1775	-442
BTC2039	CRIAC267-10	HQ943774	DSBTC2039P	H002	D	BTC20		Australian Antarctic Division	Echinodermata	Crinoidea	Comatulida	Antedonidae	Heliometrinae	Promachocrinus	Promachocrinus kerguelensis	Marc Eléaume, Lenaïg G. Hemery	T. Hibberd	BR09	RV Aurora Australis	Beam Trawl	04-Jan-2010	Queen Mary Land	Davis Sea	Tressler Bank	BTC20	-64.8027	94.1775	-442
BTC2038	CRIAC266-10	HQ943773	DSBTC2038P	H002	D	BTC20		Australian Antarctic Division	Echinodermata	Crinoidea	Comatulida	Antedonidae	Heliometrinae	Promachocrinus	Promachocrinus kerguelensis	Marc Eléaume, Lenaïg G. Hemery	T. Hibberd	BR09	RV Aurora Australis	Beam Trawl	04-Jan-2010	Queen Mary Land	Davis Sea	Tressler Bank	BTC20	-64.8027	94.1775	-442
BTC2037	CRIAC265-10	HQ943772	DSBTC2037P	H002	D	BTC20		Australian Antarctic Division	Echinodermata	Crinoidea	Comatulida	Antedonidae	Heliometrinae	Promachocrinus	Promachocrinus kerguelensis	Marc Eléaume, Lenaïg G. Hemery	T. Hibberd	BR09	RV Aurora Australis	Beam Trawl	04-Jan-2010	Queen Mary Land	Davis Sea	Tressler Bank	BTC20	-64.8027	94.1775	-442
BTC2036	CRIAC264-10	HQ943771	DSBTC2036P	H018	D	BTC20		Australian Antarctic Division	Echinodermata	Crinoidea	Comatulida	Antedonidae	Heliometrinae	Promachocrinus	Promachocrinus kerguelensis	Marc Eléaume, Lenaïg G. Hemery	T. Hibberd	BR09	RV Aurora Australis	Beam Trawl	04-Jan-2010	Queen Mary Land	Davis Sea	Tressler Bank	BTC20	-64.8027	94.1775	-442
BTC2035	CRIAC227-10	HQ943734	DSBTC2035P	H122	F	BTC20		Australian Antarctic Division	Echinodermata	Crinoidea	Comatulida	Antedonidae	Heliometrinae	Promachocrinus	Promachocrinus kerguelensis	Marc Eléaume, Lenaïg G. Hemery	T. Hibberd	BR09	RV Aurora Australis	Beam Trawl	04-Jan-2010	Queen Mary Land	Davis Sea	Tressler Bank	BTC20	-64.8027	94.1775	-442
BTC2034	CRIAC226-10	HQ943733	DSBTC2034P	H010	C	BTC20		Australian Antarctic Division	Echinodermata	Crinoidea	Comatulida	Antedonidae	Heliometrinae	Promachocrinus	Promachocrinus kerguelensis	Marc Eléaume, Lenaïg G. Hemery	T. Hibberd	BR09	RV Aurora Australis	Beam Trawl	04-Jan-2010	Queen Mary Land	Davis Sea	Tressler Bank	BTC20	-64.8027	94.1775	-442
BTC2119	CRIAC240-10	HQ943747	DSBTC2119P	H019	D	BTC21		Australian Antarctic Division	Echinodermata	Crinoidea	Comatulida	Antedonidae	Heliometrinae	Promachocrinus	Promachocrinus kerguelensis	Marc Eléaume, Lenaïg G. Hemery	T. Hibberd	BR09	RV Aurora Australis	Beam Trawl	04-Jan-2010	Queen Mary Land	Davis Sea	Tressler Bank	BTC21	-64.7643	94.1791	-1157
BTC2134	CRIAC255-10	HQ943762	DSBTC2134P	H032	B	BTC21		Australian Antarctic Division	Echinodermata	Crinoidea	Comatulida	Antedonidae	Heliometrinae	Promachocrinus	Promachocrinus kerguelensis	Marc Eléaume, Lenaïg G. Hemery	T. Hibberd	BR09	RV Aurora Australis	Beam Trawl	04-Jan-2010	Queen Mary Land	Davis Sea	Tressler Bank	BTC21	-64.7643	94.1791	-1157
BTC2133	CRIAC254-10	HQ943761	DSBTC2133P	H012	F	BTC21		Australian Antarctic Division	Echinodermata	Crinoidea	Comatulida	Antedonidae	Heliometrinae	Promachocrinus	Promachocrinus kerguelensis	Marc Eléaume, Lenaïg G. Hemery	T. Hibberd	BR09	RV Aurora Australis	Beam Trawl	04-Jan-2010	Queen Mary Land	Davis Sea	Tressler Bank	BTC21	-64.7643	94.1791	-1157
BTC2132	CRIAC253-10	HQ943760	DSBTC2132P	H010	C	BTC21		Australian Antarctic Division	Echinodermata	Crinoidea	Comatulida	Antedonidae	Heliometrinae	Promachocrinus	Promachocrinus kerguelensis	Marc Eléaume, Lenaïg G. Hemery	T. Hibberd	BR09	RV Aurora Australis	Beam Trawl	04-Jan-2010	Queen Mary Land	Davis Sea	Tressler Bank	BTC21	-64.7643	94.1791	-1157
BTC2131	CRIAC252-10	HQ943759	DSBTC2131P	H009	C	BTC21		Australian Antarctic Division	Echinodermata	Crinoidea	Comatulida	Antedonidae	Heliometrinae	Promachocrinus	Promachocrinus kerguelensis	Marc Eléaume, Lenaïg G. Hemery	T. Hibberd	BR09	RV Aurora Australis	Beam Trawl	04-Jan-2010	Queen Mary Land	Davis Sea	Tressler Bank	BTC21	-64.7643	94.1791	-1157
BTC2130	CRIAC251-10	HQ943758	DSBTC2130P	H006	E2	BTC21		Australian Antarctic Division	Echinodermata	Crinoidea	Comatulida	Antedonidae	Heliometrinae	Promachocrinus	Promachocrinus kerguelensis	Marc Eléaume, Lenaïg G. Hemery	T. Hibberd	BR09	RV Aurora Australis	Beam Trawl	04-Jan-2010	Queen Mary Land	Davis Sea	Tressler Bank	BTC21	-64.7643	94.1791	-1157
BTC2129	CRIAC250-10	HQ943757	DSBTC2129P	H010	C	BTC21		Australian Antarctic Division	Echinodermata	Crinoidea	Comatulida	Antedonidae	Heliometrinae	Promachocrinus	Promachocrinus kerguelensis	Marc Eléaume, Lenaïg G. Hemery	T. Hibberd	BR09	RV Aurora Australis	Beam Trawl	04-Jan-2010	Queen Mary Land	Davis Sea	Tressler Bank	BTC21	-64.7643	94.1791	-1157
BTC2128	CRIAC249-10	HQ943756	DSBTC2128P	H010	C	BTC21		Australian Antarctic Division	Echinodermata	Crinoidea	Comatulida	Antedonidae	Heliometrinae	Promachocrinus	Promachocrinus kerguelensis	Marc Eléaume, Lenaïg G. Hemery	T. Hibberd	BR09	RV Aurora Australis	Beam Trawl	04-Jan-2010	Queen Mary Land	Davis Sea	Tressler Bank	BTC21	-64.7643	94.1791	-1157
BTC2127	CRIAC248-10	HQ943755	DSBTC2127P	H009	C	BTC21		Australian Antarctic Division	Echinodermata	Crinoidea	Comatulida	Antedonidae	Heliometrinae	Promachocrinus	Promachocrinus kerguelensis	Marc Eléaume, Lenaïg G. Hemery	T. Hibberd	BR09	RV Aurora Australis	Beam Trawl	04-Jan-2010	Queen Mary Land	Davis Sea	Tressler Bank	BTC21	-64.7643	94.1791	-1157
BTC2126	CRIAC247-10	HQ943754	DSBTC2126P	H122	F	BTC21		Australian Antarctic Division	Echinodermata	Crinoidea	Comatulida	Antedonidae	Heliometrinae	Promachocrinus	Promachocrinus kerguelensis	Marc Eléaume, Lenaïg G. Hemery	T. Hibberd	BR09	RV Aurora Australis	Beam Trawl	04-Jan-2010	Queen Mary Land	Davis Sea	Tressler Bank	BTC21	-64.7643	94.1791	-1157
BTC217	CRIAC225-10	HQ943732	DSBTC217Pr	H002	D	BTC21		Australian Antarctic Division	Echinodermata	Crinoidea	Comatulida	Antedonidae	Heliometrinae	Promachocrinus	Promachocrinus kerguelensis	Marc Eléaume, Lenaïg G. Hemery	T. Hibberd	BR09	RV Aurora Australis	Beam Trawl	04-Jan-2010	Queen Mary Land	Davis Sea	Tressler Bank	BTC21	-64.7643	94.1791	-1157
BTC216	CRIAC224-10	HQ943731	DSBTC216Pr	H018	D	BTC21		Australian Antarctic Division	Echinodermata	Crinoidea	Comatulida	Antedonidae	Heliometrinae	Promachocrinus	Promachocrinus kerguelensis	Marc Eléaume, Lenaïg G. Hemery	T. Hibberd	BR09	RV Aurora Australis	Beam Trawl	04-Jan-2010	Queen Mary Land	Davis Sea	Tressler Bank	BTC21	-64.7643	94.1791	-1157
BTC185	CRIAC205-10	HQ943712	DSBTC185Pr	H012	F	BTC18		Australian Antarctic Division	Echinodermata	Crinoidea	Comatulida	Antedonidae	Heliometrinae	Promachocrinus	Promachocrinus kerguelensis	Marc Eléaume, Lenaïg G. Hemery	T. Hibberd	BR09	RV Aurora Australis	Beam Trawl	03-Jan-2010	Queen Mary Land	Davis Sea	Tressler Bank	BTC18	-64.5631	95.3205	-701
BTC184	CRIAC204-10	HQ943711	DSBTC184Pr	H012	F	BTC18		Australian Antarctic Division	Echinodermata	Crinoidea	Comatulida	Antedonidae	Heliometrinae	Promachocrinus	Promachocrinus kerguelensis	Marc Eléaume, Lenaïg G. Hemery	T. Hibberd	BR09	RV Aurora Australis	Beam Trawl	03-Jan-2010	Queen Mary Land	Davis Sea	Tressler Bank	BTC18	-64.5631	95.3205	-701
BTC183	CRIAC203-10	HQ943710	DSBTC183Pr	H012	F	BTC18		Australian Antarctic Division	Echinodermata	Crinoidea	Comatulida	Antedonidae	Heliometrinae	Promachocrinus	Promachocrinus kerguelensis	Marc Eléaume, Lenaïg G. Hemery	T. Hibberd	BR09	RV Aurora Australis	Beam Trawl	03-Jan-2010	Queen Mary Land	Davis Sea	Tressler Bank	BTC18	-64.5631	95.3205	-701
BTC1510	CRIAC326-10	HQ943833	DSBTC1510P	H012	F	BTC15		Australian Antarctic Division	Echinodermata	Crinoidea	Comatulida	Antedonidae	Heliometrinae	Promachocrinus	Promachocrinus kerguelensis	Marc Eléaume, Lenaïg G. Hemery	T. Hibberd	BR09	RV Aurora Australis	Beam Trawl	03-Jan-2010	Queen Mary Land	Davis Sea	Tressler Bank	BTC15	-64.5576	95.3227	-779
BTC159	CRIAC325-10	HQ943832	DSBTC159Pr	H012	F	BTC15		Australian Antarctic Division	Echinodermata	Crinoidea	Comatulida	Antedonidae	Heliometrinae	Promachocrinus	Promachocrinus kerguelensis	Marc Eléaume, Lenaïg G. Hemery	T. Hibberd	BR09	RV Aurora Australis	Beam Trawl	03-Jan-2010	Queen Mary Land	Davis Sea	Tressler Bank	BTC15	-64.5576	95.3227	-779
BTC158	CRIAC324-10	HQ943831	DSBTC158Pr	H122	F	BTC15		Australian Antarctic Division	Echinodermata	Crinoidea	Comatulida	Antedonidae	Heliometrinae	Promachocrinus	Promachocrinus kerguelensis	Marc Eléaume, Lenaïg G. Hemery	T. Hibberd	BR09	RV Aurora Australis	Beam Trawl	03-Jan-2010	Queen Mary Land	Davis Sea	Tressler Bank	BTC15	-64.5576	95.3227	-779
BTC157	CRIAC323-10	HQ943830	DSBTC157Pr	H012	F	BTC15		Australian Antarctic Division	Echinodermata	Crinoidea	Comatulida	Antedonidae	Heliometrinae	Promachocrinus	Promachocrinus kerguelensis	Marc Eléaume, Lenaïg G. Hemery	T. Hibberd	BR09	RV Aurora Australis	Beam Trawl	03-Jan-2010	Queen Mary Land	Davis Sea	Tressler Bank	BTC15	-64.5576	95.3227	-779
BTC156	CRIAC322-10	HQ943829	DSBTC156Pr	H156	D	BTC15		Australian Antarctic Division	Echinodermata	Crinoidea	Comatulida	Antedonidae	Heliometrinae	Promachocrinus	Promachocrinus kerguelensis	Marc Eléaume, Lenaïg G. Hemery	T. Hibberd	BR09	RV Aurora Australis	Beam Trawl	03-Jan-2010	Queen Mary Land	Davis Sea	Tressler Bank	BTC15	-64.5576	95.3227	-779
BTC155	CRIAC321-10	HQ943828	DSBTC155Pr	H012	F	BTC15		Australian Antarctic Division	Echinodermata	Crinoidea	Comatulida	Antedonidae	Heliometrinae	Promachocrinus	Promachocrinus kerguelensis	Marc Eléaume, Lenaïg G. Hemery	T. Hibberd	BR09	RV Aurora Australis	Beam Trawl	03-Jan-2010	Queen Mary Land	Davis Sea	Tressler Bank	BTC15	-64.5576	95.3227	-779
BTC154	CRIAC320-10	HQ943827	DSBTC154Pr	H012	F	BTC15		Australian Antarctic Division	Echinodermata	Crinoidea	Comatulida	Antedonidae	Heliometrinae	Promachocrinus	Promachocrinus kerguelensis	Marc Eléaume, Lenaïg G. Hemery	T. Hibberd	BR09	RV Aurora Australis	Beam Trawl	03-Jan-2010	Queen Mary Land	Davis Sea	Tressler Bank	BTC15	-64.5576	95.3227	-779
BTC153	CRIAC319-10	HQ943826	DSBTC153Pr	H012	F	BTC15		Australian Antarctic Division	Echinodermata	Crinoidea	Comatulida	Antedonidae	Heliometrinae	Promachocrinus	Promachocrinus kerguelensis	Marc Eléaume, Lenaïg G. Hemery	T. Hibberd	BR09	RV Aurora Australis	Beam Trawl	03-Jan-2010	Queen Mary Land	Davis Sea	Tressler Bank	BTC15	-64.5576	95.3227	-779
BTC1415	CRIAC398-10	HQ943904	DSBTC1415P	H022	D	BTC14		Australian Antarctic Division	Echinodermata	Crinoidea	Comatulida	Antedonidae	Heliometrinae	Promachocrinus	Promachocrinus kerguelensis	Marc Eléaume, Lenaïg G. Hemery	T. Hibberd	BR09	RV Aurora Australis	Beam Trawl	03-Jan-2010	Queen Mary Land	Davis Sea	Tressler Bank	BTC14	-64.5607	95.3628	-562
BTC1414	CRIAC397-10	HQ943903	DSBTC1414P	H012	F	BTC14		Australian Antarctic Division	Echinodermata	Crinoidea	Comatulida	Antedonidae	Heliometrinae	Promachocrinus	Promachocrinus kerguelensis	Marc Eléaume, Lenaïg G. Hemery	T. Hibberd	BR09	RV Aurora Australis	Beam Trawl	03-Jan-2010	Queen Mary Land	Davis Sea	Tressler Bank	BTC14	-64.5607	95.3628	-562
BTC1413	CRIAC396-10	HQ943902	DSBTC1413P	H012	F	BTC14		Australian Antarctic Division	Echinodermata	Crinoidea	Comatulida	Antedonidae	Heliometrinae	Promachocrinus	Promachocrinus kerguelensis	Marc Eléaume, Lenaïg G. Hemery	T. Hibberd	BR09	RV Aurora Australis	Beam Trawl	03-Jan-2010	Queen Mary Land	Davis Sea	Tressler Bank	BTC14	-64.5607	95.3628	-562
BTC1412	CRIAC395-10	HQ943901	DSBTC1412P	H012	F	BTC14		Australian Antarctic Division	Echinodermata	Crinoidea	Comatulida	Antedonidae	Heliometrinae	Promachocrinus	Promachocrinus kerguelensis	Marc Eléaume, Lenaïg G. Hemery	T. Hibberd	BR09	RV Aurora Australis	Beam Trawl	03-Jan-2010	Queen Mary Land	Davis Sea	Tressler Bank	BTC14	-64.5607	95.3628	-562
BTC1411	CRIAC394-10	HQ943900	DSBTC1411P	H002	D	BTC14		Australian Antarctic Division	Echinodermata	Crinoidea	Comatulida	Antedonidae	Heliometrinae	Promachocrinus	Promachocrinus kerguelensis	Marc Eléaume, Lenaïg G. Hemery	T. Hibberd	BR09	RV Aurora Australis	Beam Trawl	03-Jan-2010	Queen Mary Land	Davis Sea	Tressler Bank	BTC14	-64.5607	95.3628	-562
BTC1410	CRIAC393-10	HQ943899	DSBTC1410P	H012	F	BTC14		Australian Antarctic Division	Echinodermata	Crinoidea	Comatulida	Antedonidae	Heliometrinae	Promachocrinus	Promachocrinus kerguelensis	Marc Eléaume, Lenaïg G. Hemery	T. Hibberd	BR09	RV Aurora Australis	Beam Trawl	03-Jan-2010	Queen Mary Land	Davis Sea	Tressler Bank	BTC14	-64.5607	95.3628	-562
BTC149	CRIAC392-10	HQ943898	DSBTC149Pr	H012	F	BTC14		Australian Antarctic Division	Echinodermata	Crinoidea	Comatulida	Antedonidae	Heliometrinae	Promachocrinus	Promachocrinus kerguelensis	Marc Eléaume, Lenaïg G. Hemery	T. Hibberd	BR09	RV Aurora Australis	Beam Trawl	03-Jan-2010	Queen Mary Land	Davis Sea	Tressler Bank	BTC14	-64.5607	95.3628	-562
BTC148	CRIAC391-10	HQ943897	DSBTC148Pr	H012	F	BTC14		Australian Antarctic Division	Echinodermata	Crinoidea	Comatulida	Antedonidae	Heliometrinae	Promachocrinus	Promachocrinus kerguelensis	Marc Eléaume, Lenaïg G. Hemery	T. Hibberd	BR09	RV Aurora Australis	Beam Trawl	03-Jan-2010	Queen Mary Land	Davis Sea	Tressler Bank	BTC14	-64.5607	95.3628	-562
BTC147	CRIAC390-10	HQ943896	DSBTC147Pr	H023	D	BTC14		Australian Antarctic Division	Echinodermata	Crinoidea	Comatulida	Antedonidae	Heliometrinae	Promachocrinus	Promachocrinus kerguelensis	Marc Eléaume, Lenaïg G. Hemery	T. Hibberd	BR09	RV Aurora Australis	Beam Trawl	03-Jan-2010	Queen Mary Land	Davis Sea	Tressler Bank	BTC14	-64.5607	95.3628	-562
BTC146	CRIAC389-10	HQ943895	DSBTC146Pr	H122	F	BTC14		Australian Antarctic Division	Echinodermata	Crinoidea	Comatulida	Antedonidae	Heliometrinae	Promachocrinus	Promachocrinus kerguelensis	Marc Eléaume, Lenaïg G. Hemery	T. Hibberd	BR09	RV Aurora Australis	Beam Trawl	03-Jan-2010	Queen Mary Land	Davis Sea	Tressler Bank	BTC14	-64.5607	95.3628	-562
BTC1114	CRIAC388-10	HQ943894	DSBTC1114P	H012	F	BTC11		Australian Antarctic Division	Echinodermata	Crinoidea	Comatulida	Antedonidae	Heliometrinae	Promachocrinus	Promachocrinus kerguelensis	Marc Eléaume, Lenaïg G. Hemery	T. Hibberd	BR09	RV Aurora Australis	Beam Trawl	02-Jan-2010	Queen Mary Land	Davis Sea	Tressler Bank	BTC11	-64.2875	97.1140	-662
BTC1113	CRIAC387-10	HQ943893	DSBTC1113P	H122	F	BTC11		Australian Antarctic Division	Echinodermata	Crinoidea	Comatulida	Antedonidae	Heliometrinae	Promachocrinus	Promachocrinus kerguelensis	Marc Eléaume, Lenaïg G. Hemery	T. Hibberd	BR09	RV Aurora Australis	Beam Trawl	02-Jan-2010	Queen Mary Land	Davis Sea	Tressler Bank	BTC11	-64.2875	97.1140	-662
BTC1112	CRIAC386-10	HQ943892	DSBTC1112P	H122	F	BTC11		Australian Antarctic Division	Echinodermata	Crinoidea	Comatulida	Antedonidae	Heliometrinae	Promachocrinus	Promachocrinus kerguelensis	Marc Eléaume, Lenaïg G. Hemery	T. Hibberd	BR09	RV Aurora Australis	Beam Trawl	02-Jan-2010	Queen Mary Land	Davis Sea	Tressler Bank	BTC11	-64.2875	97.1140	-662
BTC1111	CRIAC385-10	HQ943891	DSBTC1111P	H122	F	BTC11		Australian Antarctic Division	Echinodermata	Crinoidea	Comatulida	Antedonidae	Heliometrinae	Promachocrinus	Promachocrinus kerguelensis	Marc Eléaume, Lenaïg G. Hemery	T. Hibberd	BR09	RV Aurora Australis	Beam Trawl	02-Jan-2010	Queen Mary Land	Davis Sea	Tressler Bank	BTC11	-64.2875	97.1140	-662
BTC1110	CRIAC384-10	HQ943890	DSBTC1110P	H122	F	BTC11		Australian Antarctic Division	Echinodermata	Crinoidea	Comatulida	Antedonidae	Heliometrinae	Promachocrinus	Promachocrinus kerguelensis	Marc Eléaume, Lenaïg G. Hemery	T. Hibberd	BR09	RV Aurora Australis	Beam Trawl	02-Jan-2010	Queen Mary Land	Davis Sea	Tressler Bank	BTC11	-64.2875	97.1140	-662
BTC119	CRIAC383-10	HQ943889	DSBTC119Pr	H122	F	BTC11		Australian Antarctic Division	Echinodermata	Crinoidea	Comatulida	Antedonidae	Heliometrinae	Promachocrinus	Promachocrinus kerguelensis	Marc Eléaume, Lenaïg G. Hemery	T. Hibberd	BR09	RV Aurora Australis	Beam Trawl	02-Jan-2010	Queen Mary Land	Davis Sea	Tressler Bank	BTC11	-64.2875	97.1140	-662
BTC118	CRIAC382-10	HQ943888	DSBTC118Pr	H122	F	BTC11		Australian Antarctic Division	Echinodermata	Crinoidea	Comatulida	Antedonidae	Heliometrinae	Promachocrinus	Promachocrinus kerguelensis	Marc Eléaume, Lenaïg G. Hemery	T. Hibberd	BR09	RV Aurora Australis	Beam Trawl	02-Jan-2010	Queen Mary Land	Davis Sea	Tressler Bank	BTC11	-64.2875	97.1140	-662
BTC117	CRIAC381-10	HQ943887	DSBTC117Pr	H012	F	BTC11		Australian Antarctic Division	Echinodermata	Crinoidea	Comatulida	Antedonidae	Heliometrinae	Promachocrinus	Promachocrinus kerguelensis	Marc Eléaume, Lenaïg G. Hemery	T. Hibberd	BR09	RV Aurora Australis	Beam Trawl	02-Jan-2010	Queen Mary Land	Davis Sea	Tressler Bank	BTC11	-64.2875	97.1140	-662
BTC116	CRIAC380-10	HQ943886	DSBTC116Pr	H122	F	BTC11		Australian Antarctic Division	Echinodermata	Crinoidea	Comatulida	Antedonidae	Heliometrinae	Promachocrinus	Promachocrinus kerguelensis	Marc Eléaume, Lenaïg G. Hemery	T. Hibberd	BR09	RV Aurora Australis	Beam Trawl	02-Jan-2010	Queen Mary Land	Davis Sea	Tressler Bank	BTC11	-64.2875	97.1140	-662
BTC115	CRIAC379-10	HQ943885	DSBTC115Pr	H012	F	BTC11		Australian Antarctic Division	Echinodermata	Crinoidea	Comatulida	Antedonidae	Heliometrinae	Promachocrinus	Promachocrinus kerguelensis	Marc Eléaume, Lenaïg G. Hemery	T. Hibberd	BR09	RV Aurora Australis	Beam Trawl	02-Jan-2010	Queen Mary Land	Davis Sea	Tressler Bank	BTC11	-64.2875	97.1140	-662
Prk5793	CRIAN480-09	HQ560335	TAPrk5793P	H005	B		IE20095793	Museum National d'Histoire Naturelle, Paris	Echinodermata	Crinoidea	Comatulida	Antedonidae	Heliometrinae	Promachocrinus	Promachocrinus kerguelensis	Marc Eléaume, Lenaïg G. Hemery	M. Eléaume	CEAMARC (2007/08-V3)	RV Aurora Australis	Beam Trawl	17-Jan-2008	Terre Adélie	Mer Durmont d'Urville		87EV524	-65.4833	139.3170	-397
Prk5794	CRIAN481-09	HQ560336	TAPrk5794P	H001	B		IE20095794	Museum National d'Histoire Naturelle, Paris	Echinodermata	Crinoidea	Comatulida	Antedonidae	Heliometrinae	Promachocrinus	Promachocrinus kerguelensis	Marc Eléaume, Lenaïg G. Hemery	M. Eléaume	CEAMARC (2007/08-V3)	RV Aurora Australis	Beam Trawl	17-Jan-2008	Terre Adélie	Mer Durmont d'Urville		87EV524	-65.4833	139.3170	-397
Prk5795	CRIAN482-09	HQ560337	TAPrk5795P	H022	D		IE20095795	Museum National d'Histoire Naturelle, Paris	Echinodermata	Crinoidea	Comatulida	Antedonidae	Heliometrinae	Promachocrinus	Promachocrinus kerguelensis	Marc Eléaume, Lenaïg G. Hemery	M. Eléaume	CEAMARC (2007/08-V3)	RV Aurora Australis	Beam Trawl	17-Jan-2008	Terre Adélie	Mer Durmont d'Urville		87EV524	-65.4833	139.3170	-397
Prk5796	CRIAN483-09	HQ560338	TAPrk5796P	H001	B		IE20095796	Museum National d'Histoire Naturelle, Paris	Echinodermata	Crinoidea	Comatulida	Antedonidae	Heliometrinae	Promachocrinus	Promachocrinus kerguelensis	Marc Eléaume, Lenaïg G. Hemery	M. Eléaume	CEAMARC (2007/08-V3)	RV Aurora Australis	Beam Trawl	17-Jan-2008	Terre Adélie	Mer Durmont d'Urville		87EV524	-65.4833	139.3170	-397
Prk5797	CRIAN484-09	HQ560339	TAPrk5797P	H001	B		IE20095797	Museum National d'Histoire Naturelle, Paris	Echinodermata	Crinoidea	Comatulida	Antedonidae	Heliometrinae	Promachocrinus	Promachocrinus kerguelensis	Marc Eléaume, Lenaïg G. Hemery	M. Eléaume	CEAMARC (2007/08-V3)	RV Aurora Australis	Beam Trawl	17-Jan-2008	Terre Adélie	Mer Durmont d'Urville		87EV524	-65.4833	139.3170	-397
Prk305	CRIAN485-09	HQ560340	TAPrk305Pr	H005	B		IE2009305	Museum National d'Histoire Naturelle, Paris	Echinodermata	Crinoidea	Comatulida	Antedonidae	Heliometrinae	Promachocrinus	Promachocrinus kerguelensis	Marc Eléaume, Lenaïg G. Hemery	M. Eléaume	CEAMARC (2007/08-V3)	RV Aurora Australis	Beam Trawl	17-Jan-2008	Terre Adélie	Mer Durmont d'Urville		87EV524	-65.4833	139.3170	-397
Prk5806	CRIAN497-09	HQ560352	TAPrk5806P	H008	C		IE20095806	Museum National d'Histoire Naturelle, Paris	Echinodermata	Crinoidea	Comatulida	Antedonidae	Heliometrinae	Promachocrinus	Promachocrinus kerguelensis	Marc Eléaume, Lenaïg G. Hemery	M. Eléaume	CEAMARC (2007/08-V3)	RV Aurora Australis	Beam Trawl	15-Jan-2008	Terre Adélie	Mer Durmont d'Urville		22EV503	-66.0167	139.3330	-466
Prk5807	CRIAN498-09	HQ560353	TAPrk5807P	H012	F		IE20095807	Museum National d'Histoire Naturelle, Paris	Echinodermata	Crinoidea	Comatulida	Antedonidae	Heliometrinae	Promachocrinus	Promachocrinus kerguelensis	Marc Eléaume, Lenaïg G. Hemery	M. Eléaume	CEAMARC (2007/08-V3)	RV Aurora Australis	Beam Trawl	15-Jan-2008	Terre Adélie	Mer Durmont d'Urville		22EV503	-66.0167	139.3330	-466
Prk321	CRIAN499-09	HQ560354	TAPrk321Pr	H008	C		IE2009321	Museum National d'Histoire Naturelle, Paris	Echinodermata	Crinoidea	Comatulida	Antedonidae	Heliometrinae	Promachocrinus	Promachocrinus kerguelensis	Marc Eléaume, Lenaïg G. Hemery	M. Eléaume	CEAMARC (2007/08-V3)	RV Aurora Australis	Beam Trawl	15-Jan-2008	Terre Adélie	Mer Durmont d'Urville		22EV503	-66.0167	139.3330	-466
Prk5808	CRIAN500-09	HQ560355	TAPrk5808P	H009	C		IE20095808	Museum National d'Histoire Naturelle, Paris	Echinodermata	Crinoidea	Comatulida	Antedonidae	Heliometrinae	Promachocrinus	Promachocrinus kerguelensis	Marc Eléaume, Lenaïg G. Hemery	M. Eléaume	CEAMARC (2007/08-V3)	RV Aurora Australis	Beam Trawl	15-Jan-2008	Terre Adélie	Mer Durmont d'Urville		22EV503	-66.0167	139.3330	-466
Prk5809	CRIAN501-09	HQ560356	TAPrk5809P	H001	B		IE20095809	Museum National d'Histoire Naturelle, Paris	Echinodermata	Crinoidea	Comatulida	Antedonidae	Heliometrinae	Promachocrinus	Promachocrinus kerguelensis	Marc Eléaume, Lenaïg G. Hemery	M. Eléaume	CEAMARC (2007/08-V3)	RV Aurora Australis	Beam Trawl	15-Jan-2008	Terre Adélie	Mer Durmont d'Urville		22EV503	-66.0167	139.3330	-466
Prk5810	CRIAN502-09	HQ560357	TAPrk5810P	H006	E2		IE20095810	Museum National d'Histoire Naturelle, Paris	Echinodermata	Crinoidea	Comatulida	Antedonidae	Heliometrinae	Promachocrinus	Promachocrinus kerguelensis	Marc Eléaume, Lenaïg G. Hemery	M. Eléaume	CEAMARC (2007/08-V3)	RV Aurora Australis	Beam Trawl	15-Jan-2008	Terre Adélie	Mer Durmont d'Urville		22EV503	-66.0167	139.3330	-466
Prk5811	CRIAN503-09	HQ560358	TAPrk5811P	H006	E2		IE20095811	Museum National d'Histoire Naturelle, Paris	Echinodermata	Crinoidea	Comatulida	Antedonidae	Heliometrinae	Promachocrinus	Promachocrinus kerguelensis	Marc Eléaume, Lenaïg G. Hemery	M. Eléaume	CEAMARC (2007/08-V3)	RV Aurora Australis	Beam Trawl	15-Jan-2008	Terre Adélie	Mer Durmont d'Urville		22EV503	-66.0167	139.3330	-466
Prk279	CRIAN504-09	HQ560359	TAPrk279Pr	H048	D		IE2009279	Museum National d'Histoire Naturelle, Paris	Echinodermata	Crinoidea	Comatulida	Antedonidae	Heliometrinae	Promachocrinus	Promachocrinus kerguelensis	Marc Eléaume, Lenaïg G. Hemery	M. Eléaume	CEAMARC (2007/08-V3)	RV Aurora Australis	Beam Trawl	15-Jan-2008	Terre Adélie	Mer Durmont d'Urville		22EV503	-66.0167	139.3330	-466
Prk5812	CRIAN505-09	HQ560360	TAPrk5812P	H024	C		IE20095812	Museum National d'Histoire Naturelle, Paris	Echinodermata	Crinoidea	Comatulida	Antedonidae	Heliometrinae	Promachocrinus	Promachocrinus kerguelensis	Marc Eléaume, Lenaïg G. Hemery	M. Eléaume	CEAMARC (2007/08-V3)	RV Aurora Australis	Beam Trawl	15-Jan-2008	Terre Adélie	Mer Durmont d'Urville		22EV503	-66.0167	139.3330	-466
Prk5813	CRIAN506-09	HQ560361	TAPrk5813P	H001	B		IE20095813	Museum National d'Histoire Naturelle, Paris	Echinodermata	Crinoidea	Comatulida	Antedonidae	Heliometrinae	Promachocrinus	Promachocrinus kerguelensis	Marc Eléaume, Lenaïg G. Hemery	M. Eléaume	CEAMARC (2007/08-V3)	RV Aurora Australis	Beam Trawl	15-Jan-2008	Terre Adélie	Mer Durmont d'Urville		22EV503	-66.0167	139.3330	-466
Prk5814	CRIAN507-09	HQ560362	TAPrk5814P	H001	B		IE20095814	Museum National d'Histoire Naturelle, Paris	Echinodermata	Crinoidea	Comatulida	Antedonidae	Heliometrinae	Promachocrinus	Promachocrinus kerguelensis	Marc Eléaume, Lenaïg G. Hemery	M. Eléaume	CEAMARC (2007/08-V3)	RV Aurora Australis	Beam Trawl	15-Jan-2008	Terre Adélie	Mer Durmont d'Urville		22EV503	-66.0167	139.3330	-466
Prk273	CRIAN508-09	HQ560363	TAPrk273Pr	H005	B		IE2009273	Museum National d'Histoire Naturelle, Paris	Echinodermata	Crinoidea	Comatulida	Antedonidae	Heliometrinae	Promachocrinus	Promachocrinus kerguelensis	Marc Eléaume, Lenaïg G. Hemery	M. Eléaume	CEAMARC (2007/08-V3)	RV Aurora Australis	Beam Trawl	15-Jan-2008	Terre Adélie	Mer Durmont d'Urville		22EV503	-66.0167	139.3330	-466
Prk5791	CRIAN476-09	HQ560331	TAPrk5791P	H009	C		IE20095791	Museum National d'Histoire Naturelle, Paris	Echinodermata	Crinoidea	Comatulida	Antedonidae	Heliometrinae	Promachocrinus	Promachocrinus kerguelensis	Marc Eléaume, Lenaïg G. Hemery	M. Eléaume	CEAMARC (2007/08-V3)	RV Aurora Australis	Beam Trawl	16-Jan-2008	Terre Adélie	Mer Durmont d'Urville		86EV518	-65.4833	139.4000	-781
Prk229	CRIAN477-09	HQ560332	TAPrk229Pr	H009	C		IE2009229	Museum National d'Histoire Naturelle, Paris	Echinodermata	Crinoidea	Comatulida	Antedonidae	Heliometrinae	Promachocrinus	Promachocrinus kerguelensis	Marc Eléaume, Lenaïg G. Hemery	M. Eléaume	CEAMARC (2007/08-V3)	RV Aurora Australis	Beam Trawl	16-Jan-2008	Terre Adélie	Mer Durmont d'Urville		86EV518	-65.4833	139.4000	-781
Prk5792	CRIAN478-09	HQ560333	TAPrk5792P	H046	D		IE20095792	Museum National d'Histoire Naturelle, Paris	Echinodermata	Crinoidea	Comatulida	Antedonidae	Heliometrinae	Promachocrinus	Promachocrinus kerguelensis	Marc Eléaume, Lenaïg G. Hemery	M. Eléaume	CEAMARC (2007/08-V3)	RV Aurora Australis	Beam Trawl	16-Jan-2008	Terre Adélie	Mer Durmont d'Urville		84EV520	-65.4667	139.4330	-1137
Prk247	CRIAN479-09	HQ560334	TAPrk247Pr	H002	D		IE2009247	Museum National d'Histoire Naturelle, Paris	Echinodermata	Crinoidea	Comatulida	Antedonidae	Heliometrinae	Promachocrinus	Promachocrinus kerguelensis	Marc Eléaume, Lenaïg G. Hemery	M. Eléaume	CEAMARC (2007/08-V3)	RV Aurora Australis	Beam Trawl	16-Jan-2008	Terre Adélie	Mer Durmont d'Urville		84EV520	-65.4667	139.4330	-1137
Prk5815	CRIAN509-09	HQ560364	TAPrk5815P	H046	D		IE20095815	Museum National d'Histoire Naturelle, Paris	Echinodermata	Crinoidea	Comatulida	Antedonidae	Heliometrinae	Promachocrinus	Promachocrinus kerguelensis	Marc Eléaume, Lenaïg G. Hemery	M. Eléaume	CEAMARC (2007/08-V3)	RV Aurora Australis	Beam Trawl	15-Jan-2008	Terre Adélie	Mer Durmont d'Urville		18EV479	-66.1667	139.6830	-402
Prk5816	CRIAN510-09	HQ560365	TAPrk5816P	H010	C		IE20095816	Museum National d'Histoire Naturelle, Paris	Echinodermata	Crinoidea	Comatulida	Antedonidae	Heliometrinae	Promachocrinus	Promachocrinus kerguelensis	Marc Eléaume, Lenaïg G. Hemery	M. Eléaume	CEAMARC (2007/08-V3)	RV Aurora Australis	Beam Trawl	15-Jan-2008	Terre Adélie	Mer Durmont d'Urville		18EV479	-66.1667	139.6830	-402
Prk5817	CRIAN511-09	HQ560366	TAPrk5817P	H009	C		IE20095817	Museum National d'Histoire Naturelle, Paris	Echinodermata	Crinoidea	Comatulida	Antedonidae	Heliometrinae	Promachocrinus	Promachocrinus kerguelensis	Marc Eléaume, Lenaïg G. Hemery	M. Eléaume	CEAMARC (2007/08-V3)	RV Aurora Australis	Beam Trawl	15-Jan-2008	Terre Adélie	Mer Durmont d'Urville		18EV479	-66.1667	139.6830	-402
Prk5818	CRIAN512-09	HQ560367	TAPrk5818P	H003	E1		IE20095818	Museum National d'Histoire Naturelle, Paris	Echinodermata	Crinoidea	Comatulida	Antedonidae	Heliometrinae	Promachocrinus	Promachocrinus kerguelensis	Marc Eléaume, Lenaïg G. Hemery	M. Eléaume	CEAMARC (2007/08-V3)	RV Aurora Australis	Beam Trawl	15-Jan-2008	Terre Adélie	Mer Durmont d'Urville		18EV479	-66.1667	139.6830	-402
Prk5819	CRIAN513-09	HQ560368	TAPrk5819P	H010	C		IE20095819	Museum National d'Histoire Naturelle, Paris	Echinodermata	Crinoidea	Comatulida	Antedonidae	Heliometrinae	Promachocrinus	Promachocrinus kerguelensis	Marc Eléaume, Lenaïg G. Hemery	M. Eléaume	CEAMARC (2007/08-V3)	RV Aurora Australis	Beam Trawl	15-Jan-2008	Terre Adélie	Mer Durmont d'Urville		18EV479	-66.1667	139.6830	-402
Prk5820	CRIAN514-09	HQ560369	TAPrk5820P	H049	C		IE20095820	Museum National d'Histoire Naturelle, Paris	Echinodermata	Crinoidea	Comatulida	Antedonidae	Heliometrinae	Promachocrinus	Promachocrinus kerguelensis	Marc Eléaume, Lenaïg G. Hemery	M. Eléaume	CEAMARC (2007/08-V3)	RV Aurora Australis	Beam Trawl	15-Jan-2008	Terre Adélie	Mer Durmont d'Urville		18EV479	-66.1667	139.6830	-402
Prk366	CRIAN515-09	HQ560370	TAPrk366Pr	H009	C		IE2009366	Museum National d'Histoire Naturelle, Paris	Echinodermata	Crinoidea	Comatulida	Antedonidae	Heliometrinae	Promachocrinus	Promachocrinus kerguelensis	Marc Eléaume, Lenaïg G. Hemery	M. Eléaume	CEAMARC (2007/08-V3)	RV Aurora Australis	Beam Trawl	15-Jan-2008	Terre Adélie	Mer Durmont d'Urville		18EV479	-66.1667	139.6830	-402
Prk5821	CRIAN516-09	HQ560371	TAPrk5821P	H006	E2		IE20095821	Museum National d'Histoire Naturelle, Paris	Echinodermata	Crinoidea	Comatulida	Antedonidae	Heliometrinae	Promachocrinus	Promachocrinus kerguelensis	Marc Eléaume, Lenaïg G. Hemery	M. Eléaume	CEAMARC (2007/08-V3)	RV Aurora Australis	Beam Trawl	15-Jan-2008	Terre Adélie	Mer Durmont d'Urville		18EV479	-66.1667	139.6830	-402
Prk5822	CRIAN517-09	HQ560372	TAPrk5822P	H008	C		IE20095822	Museum National d'Histoire Naturelle, Paris	Echinodermata	Crinoidea	Comatulida	Antedonidae	Heliometrinae	Promachocrinus	Promachocrinus kerguelensis	Marc Eléaume, Lenaïg G. Hemery	M. Eléaume	CEAMARC (2007/08-V3)	RV Aurora Australis	Beam Trawl	15-Jan-2008	Terre Adélie	Mer Durmont d'Urville		18EV479	-66.1667	139.6830	-402
Prk5823	CRIAN518-09	HQ560373	TAPrk5823P	H050	B		IE20095823	Museum National d'Histoire Naturelle, Paris	Echinodermata	Crinoidea	Comatulida	Antedonidae	Heliometrinae	Promachocrinus	Promachocrinus kerguelensis	Marc Eléaume, Lenaïg G. Hemery	M. Eléaume	CEAMARC (2007/08-V3)	RV Aurora Australis	Beam Trawl	15-Jan-2008	Terre Adélie	Mer Durmont d'Urville		18EV479	-66.1667	139.6830	-402
Prk5824	CRIAN519-09	HQ560374	TAPrk5824P	H005	B		IE20095824	Museum National d'Histoire Naturelle, Paris	Echinodermata	Crinoidea	Comatulida	Antedonidae	Heliometrinae	Promachocrinus	Promachocrinus kerguelensis	Marc Eléaume, Lenaïg G. Hemery	M. Eléaume	CEAMARC (2007/08-V3)	RV Aurora Australis	Beam Trawl	15-Jan-2008	Terre Adélie	Mer Durmont d'Urville		18EV479	-66.1667	139.6830	-402
Prk266	CRIAN520-09	HQ560375	TAPrk266Pr	H022	D		IE2009266	Museum National d'Histoire Naturelle, Paris	Echinodermata	Crinoidea	Comatulida	Antedonidae	Heliometrinae	Promachocrinus	Promachocrinus kerguelensis	Marc Eléaume, Lenaïg G. Hemery	M. Eléaume	CEAMARC (2007/08-V3)	RV Aurora Australis	Beam Trawl	15-Jan-2008	Terre Adélie	Mer Durmont d'Urville		18EV479	-66.1667	139.6830	-402
Prk5844	CRIAN115-09	HQ560017	TAPrk5844P	H009	C		IE20095844	Museum National d'Histoire Naturelle, Paris	Echinodermata	Crinoidea	Comatulida	Antedonidae	Heliometrinae	Promachocrinus	Promachocrinus kerguelensis	Marc Eléaume, Lenaïg G. Hemery	M. Eléaume	CEAMARC (2007/08-V3)	RV Aurora Australis	Beam Trawl	14-Jan-2008	Terre Adélie	Mer Durmont d'Urville		16EV467	-66.3500	139.9670	-510
Prk5845	CRIAN116-09	HQ560018	TAPrk5845P	H010	C		IE20095845	Museum National d'Histoire Naturelle, Paris	Echinodermata	Crinoidea	Comatulida	Antedonidae	Heliometrinae	Promachocrinus	Promachocrinus kerguelensis	Marc Eléaume, Lenaïg G. Hemery	M. Eléaume	CEAMARC (2007/08-V3)	RV Aurora Australis	Beam Trawl	14-Jan-2008	Terre Adélie	Mer Durmont d'Urville		16EV467	-66.3500	139.9670	-510
Prk5846	CRIAN117-09	HQ560019	TAPrk5846P	H010	C		IE20095846	Museum National d'Histoire Naturelle, Paris	Echinodermata	Crinoidea	Comatulida	Antedonidae	Heliometrinae	Promachocrinus	Promachocrinus kerguelensis	Marc Eléaume, Lenaïg G. Hemery	M. Eléaume	CEAMARC (2007/08-V3)	RV Aurora Australis	Beam Trawl	14-Jan-2008	Terre Adélie	Mer Durmont d'Urville		16EV467	-66.3500	139.9670	-510
Prk5847	CRIAN118-09	HQ560020	TAPrk5847P	H010	C		IE20095847	Museum National d'Histoire Naturelle, Paris	Echinodermata	Crinoidea	Comatulida	Antedonidae	Heliometrinae	Promachocrinus	Promachocrinus kerguelensis	Marc Eléaume, Lenaïg G. Hemery	M. Eléaume	CEAMARC (2007/08-V3)	RV Aurora Australis	Beam Trawl	14-Jan-2008	Terre Adélie	Mer Durmont d'Urville		16EV467	-66.3500	139.9670	-510
Prk216	CRIAN119-09	HQ560021	TAPrk216Pr	H008	C		IE2009216	Museum National d'Histoire Naturelle, Paris	Echinodermata	Crinoidea	Comatulida	Antedonidae	Heliometrinae	Promachocrinus	Promachocrinus kerguelensis	Marc Eléaume, Lenaïg G. Hemery	M. Eléaume	CEAMARC (2007/08-V3)	RV Aurora Australis	Beam Trawl	14-Jan-2008	Terre Adélie	Mer Durmont d'Urville		16EV467	-66.3500	139.9670	-510
Prk5848	CRIAN120-09	HQ560022	TAPrk5848P	H009	C		IE20095848	Museum National d'Histoire Naturelle, Paris	Echinodermata	Crinoidea	Comatulida	Antedonidae	Heliometrinae	Promachocrinus	Promachocrinus kerguelensis	Marc Eléaume, Lenaïg G. Hemery	M. Eléaume	CEAMARC (2007/08-V3)	RV Aurora Australis	Beam Trawl	14-Jan-2008	Terre Adélie	Mer Durmont d'Urville		16EV467	-66.3500	139.9670	-510
Prk5849	CRIAN121-09	HQ560023	TAPrk5849P	H009	C		IE20095849	Museum National d'Histoire Naturelle, Paris	Echinodermata	Crinoidea	Comatulida	Antedonidae	Heliometrinae	Promachocrinus	Promachocrinus kerguelensis	Marc Eléaume, Lenaïg G. Hemery	M. Eléaume	CEAMARC (2007/08-V3)	RV Aurora Australis	Beam Trawl	14-Jan-2008	Terre Adélie	Mer Durmont d'Urville		16EV467	-66.3500	139.9670	-510
Prk5850	CRIAN122-09	HQ560024	TAPrk5850P	H009	C		IE20095850	Museum National d'Histoire Naturelle, Paris	Echinodermata	Crinoidea	Comatulida	Antedonidae	Heliometrinae	Promachocrinus	Promachocrinus kerguelensis	Marc Eléaume, Lenaïg G. Hemery	M. Eléaume	CEAMARC (2007/08-V3)	RV Aurora Australis	Beam Trawl	14-Jan-2008	Terre Adélie	Mer Durmont d'Urville		16EV467	-66.3500	139.9670	-510
Prk264	CRIAN123-09	HQ560025	TAPrk264Pr	H010	C		IE2009264	Museum National d'Histoire Naturelle, Paris	Echinodermata	Crinoidea	Comatulida	Antedonidae	Heliometrinae	Promachocrinus	Promachocrinus kerguelensis	Marc Eléaume, Lenaïg G. Hemery	M. Eléaume	CEAMARC (2007/08-V3)	RV Aurora Australis	Beam Trawl	14-Jan-2008	Terre Adélie	Mer Durmont d'Urville		16EV467	-66.3500	139.9670	-510
Prk5851	CRIAN124-09	HQ560026	TAPrk5851P	H009	C		IE20095851	Museum National d'Histoire Naturelle, Paris	Echinodermata	Crinoidea	Comatulida	Antedonidae	Heliometrinae	Promachocrinus	Promachocrinus kerguelensis	Marc Eléaume, Lenaïg G. Hemery	M. Eléaume	CEAMARC (2007/08-V3)	RV Aurora Australis	Beam Trawl	14-Jan-2008	Terre Adélie	Mer Durmont d'Urville		16EV467	-66.3500	139.9670	-510
Prk5852	CRIAN125-09	HQ560027	TAPrk5852P	H010	C		IE20095852	Museum National d'Histoire Naturelle, Paris	Echinodermata	Crinoidea	Comatulida	Antedonidae	Heliometrinae	Promachocrinus	Promachocrinus kerguelensis	Marc Eléaume, Lenaïg G. Hemery	M. Eléaume	CEAMARC (2007/08-V3)	RV Aurora Australis	Beam Trawl	14-Jan-2008	Terre Adélie	Mer Durmont d'Urville		16EV467	-66.3500	139.9670	-510
Prk5853	CRIAN126-09	HQ560028	TAPrk5853P	H010	C		IE20095853	Museum National d'Histoire Naturelle, Paris	Echinodermata	Crinoidea	Comatulida	Antedonidae	Heliometrinae	Promachocrinus	Promachocrinus kerguelensis	Marc Eléaume, Lenaïg G. Hemery	M. Eléaume	CEAMARC (2007/08-V3)	RV Aurora Australis	Beam Trawl	14-Jan-2008	Terre Adélie	Mer Durmont d'Urville		16EV467	-66.3500	139.9670	-510
Prk5854	CRIAN127-09	HQ560029	TAPrk5854P	H011	C		IE20095854	Museum National d'Histoire Naturelle, Paris	Echinodermata	Crinoidea	Comatulida	Antedonidae	Heliometrinae	Promachocrinus	Promachocrinus kerguelensis	Marc Eléaume, Lenaïg G. Hemery	M. Eléaume	CEAMARC (2007/08-V3)	RV Aurora Australis	Beam Trawl	14-Jan-2008	Terre Adélie	Mer Durmont d'Urville		16EV467	-66.3500	139.9670	-510
Prk5855	CRIAN128-09	HQ560030	TAPrk5855P	H010	C		IE20095855	Museum National d'Histoire Naturelle, Paris	Echinodermata	Crinoidea	Comatulida	Antedonidae	Heliometrinae	Promachocrinus	Promachocrinus kerguelensis	Marc Eléaume, Lenaïg G. Hemery	M. Eléaume	CEAMARC (2007/08-V3)	RV Aurora Australis	Beam Trawl	14-Jan-2008	Terre Adélie	Mer Durmont d'Urville		16EV467	-66.3500	139.9670	-510
Prk5856	CRIAN129-09	HQ560031	TAPrk5856P	H009	C		IE20095856	Museum National d'Histoire Naturelle, Paris	Echinodermata	Crinoidea	Comatulida	Antedonidae	Heliometrinae	Promachocrinus	Promachocrinus kerguelensis	Marc Eléaume, Lenaïg G. Hemery	M. Eléaume	CEAMARC (2007/08-V3)	RV Aurora Australis	Beam Trawl	14-Jan-2008	Terre Adélie	Mer Durmont d'Urville		16EV467	-66.3500	139.9670	-510
Prk5857	CRIAN130-09	HQ560032	TAPrk5857P	H005	B		IE20095857	Museum National d'Histoire Naturelle, Paris	Echinodermata	Crinoidea	Comatulida	Antedonidae	Heliometrinae	Promachocrinus	Promachocrinus kerguelensis	Marc Eléaume, Lenaïg G. Hemery	M. Eléaume	CEAMARC (2007/08-V3)	RV Aurora Australis	Beam Trawl	14-Jan-2008	Terre Adélie	Mer Durmont d'Urville		16EV467	-66.3500	139.9670	-510
Prk5858	CRIAN131-09	HQ560033	TAPrk5858P	H009	C		IE20095858	Museum National d'Histoire Naturelle, Paris	Echinodermata	Crinoidea	Comatulida	Antedonidae	Heliometrinae	Promachocrinus	Promachocrinus kerguelensis	Marc Eléaume, Lenaïg G. Hemery	M. Eléaume	CEAMARC (2007/08-V3)	RV Aurora Australis	Beam Trawl	14-Jan-2008	Terre Adélie	Mer Durmont d'Urville		16EV467	-66.3500	139.9670	-510
Prk5859	CRIAN132-09	HQ560034	TAPrk5859P	H010	C		IE20095859	Museum National d'Histoire Naturelle, Paris	Echinodermata	Crinoidea	Comatulida	Antedonidae	Heliometrinae	Promachocrinus	Promachocrinus kerguelensis	Marc Eléaume, Lenaïg G. Hemery	M. Eléaume	CEAMARC (2007/08-V3)	RV Aurora Australis	Beam Trawl	14-Jan-2008	Terre Adélie	Mer Durmont d'Urville		16EV467	-66.3500	139.9670	-510
Prk5860	CRIAN133-09	HQ560035	TAPrk5860P	H009	C		IE20095860	Museum National d'Histoire Naturelle, Paris	Echinodermata	Crinoidea	Comatulida	Antedonidae	Heliometrinae	Promachocrinus	Promachocrinus kerguelensis	Marc Eléaume, Lenaïg G. Hemery	M. Eléaume	CEAMARC (2007/08-V3)	RV Aurora Australis	Beam Trawl	14-Jan-2008	Terre Adélie	Mer Durmont d'Urville		16EV467	-66.3500	139.9670	-510
Prk325	CRIAN134-09	HQ560036	TAPrk325Pr	H009	C		IE2009325	Museum National d'Histoire Naturelle, Paris	Echinodermata	Crinoidea	Comatulida	Antedonidae	Heliometrinae	Promachocrinus	Promachocrinus kerguelensis	Marc Eléaume, Lenaïg G. Hemery	M. Eléaume	CEAMARC (2007/08-V3)	RV Aurora Australis	Beam Trawl	14-Jan-2008	Terre Adélie	Mer Durmont d'Urville		16EV467	-66.3500	139.9670	-510
Prk5826	CRIAN096-09	HQ559998	TAPrk5826P	H001	B		IE20095826	Museum National d'Histoire Naturelle, Paris	Echinodermata	Crinoidea	Comatulida	Antedonidae	Heliometrinae	Promachocrinus	Promachocrinus kerguelensis	Marc Eléaume, Lenaïg G. Hemery	M. Eléaume	CEAMARC (2007/08-V3)	RV Aurora Australis	Beam Trawl	15-Jan-2008	Terre Adélie	Mer Durmont d'Urville		17EV485	-66.1667	139.9830	-147
Prk5827	CRIAN097-09	HQ559999	TAPrk5827P	H002	D		IE20095827	Museum National d'Histoire Naturelle, Paris	Echinodermata	Crinoidea	Comatulida	Antedonidae	Heliometrinae	Promachocrinus	Promachocrinus kerguelensis	Marc Eléaume, Lenaïg G. Hemery	M. Eléaume	CEAMARC (2007/08-V3)	RV Aurora Australis	Beam Trawl	15-Jan-2008	Terre Adélie	Mer Durmont d'Urville		17EV485	-66.1667	139.9830	-147
Prk5828	CRIAN098-09	HQ560000	TAPrk5828P	H003	E1		IE20095828	Museum National d'Histoire Naturelle, Paris	Echinodermata	Crinoidea	Comatulida	Antedonidae	Heliometrinae	Promachocrinus	Promachocrinus kerguelensis	Marc Eléaume, Lenaïg G. Hemery	M. Eléaume	CEAMARC (2007/08-V3)	RV Aurora Australis	Beam Trawl	15-Jan-2008	Terre Adélie	Mer Durmont d'Urville		17EV485	-66.1667	139.9830	-147
Prk5829	CRIAN099-09	HQ560001	TAPrk5829P	H001	B		IE20095829	Museum National d'Histoire Naturelle, Paris	Echinodermata	Crinoidea	Comatulida	Antedonidae	Heliometrinae	Promachocrinus	Promachocrinus kerguelensis	Marc Eléaume, Lenaïg G. Hemery	M. Eléaume	CEAMARC (2007/08-V3)	RV Aurora Australis	Beam Trawl	15-Jan-2008	Terre Adélie	Mer Durmont d'Urville		17EV485	-66.1667	139.9830	-147
Prk5830	CRIAN100-09	HQ560002	TAPrk5830P	H004	C		IE20095830	Museum National d'Histoire Naturelle, Paris	Echinodermata	Crinoidea	Comatulida	Antedonidae	Heliometrinae	Promachocrinus	Promachocrinus kerguelensis	Marc Eléaume, Lenaïg G. Hemery	M. Eléaume	CEAMARC (2007/08-V3)	RV Aurora Australis	Beam Trawl	15-Jan-2008	Terre Adélie	Mer Durmont d'Urville		17EV485	-66.1667	139.9830	-147
Prk5831	CRIAN101-09	HQ560003	TAPrk5831P	H003	E1		IE20095831	Museum National d'Histoire Naturelle, Paris	Echinodermata	Crinoidea	Comatulida	Antedonidae	Heliometrinae	Promachocrinus	Promachocrinus kerguelensis	Marc Eléaume, Lenaïg G. Hemery	M. Eléaume	CEAMARC (2007/08-V3)	RV Aurora Australis	Beam Trawl	15-Jan-2008	Terre Adélie	Mer Durmont d'Urville		17EV485	-66.1667	139.9830	-147
Prk267	CRIAN102-09	HQ560004	TAPrk267Pr	H005	B		IE2009267	Museum National d'Histoire Naturelle, Paris	Echinodermata	Crinoidea	Comatulida	Antedonidae	Heliometrinae	Promachocrinus	Promachocrinus kerguelensis	Marc Eléaume, Lenaïg G. Hemery	M. Eléaume	CEAMARC (2007/08-V3)	RV Aurora Australis	Beam Trawl	15-Jan-2008	Terre Adélie	Mer Durmont d'Urville		17EV485	-66.1667	139.9830	-147
Prk5832	CRIAN103-09	HQ560005	TAPrk5832P	H002	D		IE20095832	Museum National d'Histoire Naturelle, Paris	Echinodermata	Crinoidea	Comatulida	Antedonidae	Heliometrinae	Promachocrinus	Promachocrinus kerguelensis	Marc Eléaume, Lenaïg G. Hemery	M. Eléaume	CEAMARC (2007/08-V3)	RV Aurora Australis	Beam Trawl	15-Jan-2008	Terre Adélie	Mer Durmont d'Urville		17EV485	-66.1667	139.9830	-147
Prk5833	CRIAN104-09	HQ560006	TAPrk5833P	H006	E2		IE20095833	Museum National d'Histoire Naturelle, Paris	Echinodermata	Crinoidea	Comatulida	Antedonidae	Heliometrinae	Promachocrinus	Promachocrinus kerguelensis	Marc Eléaume, Lenaïg G. Hemery	M. Eléaume	CEAMARC (2007/08-V3)	RV Aurora Australis	Beam Trawl	15-Jan-2008	Terre Adélie	Mer Durmont d'Urville		17EV485	-66.1667	139.9830	-147
Prk5834	CRIAN105-09	HQ560007	TAPrk5834P	H002	D		IE20095834	Museum National d'Histoire Naturelle, Paris	Echinodermata	Crinoidea	Comatulida	Antedonidae	Heliometrinae	Promachocrinus	Promachocrinus kerguelensis	Marc Eléaume, Lenaïg G. Hemery	M. Eléaume	CEAMARC (2007/08-V3)	RV Aurora Australis	Beam Trawl	15-Jan-2008	Terre Adélie	Mer Durmont d'Urville		17EV485	-66.1667	139.9830	-147
Prk5835	CRIAN106-09	HQ560008	TAPrk5835P	H002	D		IE20095835	Museum National d'Histoire Naturelle, Paris	Echinodermata	Crinoidea	Comatulida	Antedonidae	Heliometrinae	Promachocrinus	Promachocrinus kerguelensis	Marc Eléaume, Lenaïg G. Hemery	M. Eléaume	CEAMARC (2007/08-V3)	RV Aurora Australis	Beam Trawl	15-Jan-2008	Terre Adélie	Mer Durmont d'Urville		17EV485	-66.1667	139.9830	-147
Prk5836	CRIAN107-09	HQ560009	TAPrk5836P	H002	D		IE20095836	Museum National d'Histoire Naturelle, Paris	Echinodermata	Crinoidea	Comatulida	Antedonidae	Heliometrinae	Promachocrinus	Promachocrinus kerguelensis	Marc Eléaume, Lenaïg G. Hemery	M. Eléaume	CEAMARC (2007/08-V3)	RV Aurora Australis	Beam Trawl	15-Jan-2008	Terre Adélie	Mer Durmont d'Urville		17EV485	-66.1667	139.9830	-147
Prk5837	CRIAN108-09	HQ560010	TAPrk5837P	H007	A		IE20095837	Museum National d'Histoire Naturelle, Paris	Echinodermata	Crinoidea	Comatulida	Antedonidae	Heliometrinae	Promachocrinus	Promachocrinus kerguelensis	Marc Eléaume, Lenaïg G. Hemery	M. Eléaume	CEAMARC (2007/08-V3)	RV Aurora Australis	Beam Trawl	15-Jan-2008	Terre Adélie	Mer Durmont d'Urville		17EV485	-66.1667	139.9830	-147
Prk5838	CRIAN109-09	HQ560011	TAPrk5838P	H002	D		IE20095838	Museum National d'Histoire Naturelle, Paris	Echinodermata	Crinoidea	Comatulida	Antedonidae	Heliometrinae	Promachocrinus	Promachocrinus kerguelensis	Marc Eléaume, Lenaïg G. Hemery	M. Eléaume	CEAMARC (2007/08-V3)	RV Aurora Australis	Beam Trawl	15-Jan-2008	Terre Adélie	Mer Durmont d'Urville		17EV485	-66.1667	139.9830	-147
Prk5839	CRIAN110-09	HQ560012	TAPrk5839P	H008	C		IE20095839	Museum National d'Histoire Naturelle, Paris	Echinodermata	Crinoidea	Comatulida	Antedonidae	Heliometrinae	Promachocrinus	Promachocrinus kerguelensis	Marc Eléaume, Lenaïg G. Hemery	M. Eléaume	CEAMARC (2007/08-V3)	RV Aurora Australis	Beam Trawl	15-Jan-2008	Terre Adélie	Mer Durmont d'Urville		17EV485	-66.1667	139.9830	-147
Prk5840	CRIAN111-09	HQ560013	TAPrk5840P	H001	B		IE20095840	Museum National d'Histoire Naturelle, Paris	Echinodermata	Crinoidea	Comatulida	Antedonidae	Heliometrinae	Promachocrinus	Promachocrinus kerguelensis	Marc Eléaume, Lenaïg G. Hemery	M. Eléaume	CEAMARC (2007/08-V3)	RV Aurora Australis	Beam Trawl	15-Jan-2008	Terre Adélie	Mer Durmont d'Urville		17EV485	-66.1667	139.9830	-147
Prk5841	CRIAN112-09	HQ560014	TAPrk5841P	H001	B		IE20095841	Museum National d'Histoire Naturelle, Paris	Echinodermata	Crinoidea	Comatulida	Antedonidae	Heliometrinae	Promachocrinus	Promachocrinus kerguelensis	Marc Eléaume, Lenaïg G. Hemery	M. Eléaume	CEAMARC (2007/08-V3)	RV Aurora Australis	Beam Trawl	15-Jan-2008	Terre Adélie	Mer Durmont d'Urville		17EV485	-66.1667	139.9830	-147
Prk5842	CRIAN113-09	HQ560015	TAPrk5842P	H003	E1		IE20095842	Museum National d'Histoire Naturelle, Paris	Echinodermata	Crinoidea	Comatulida	Antedonidae	Heliometrinae	Promachocrinus	Promachocrinus kerguelensis	Marc Eléaume, Lenaïg G. Hemery	M. Eléaume	CEAMARC (2007/08-V3)	RV Aurora Australis	Beam Trawl	15-Jan-2008	Terre Adélie	Mer Durmont d'Urville		17EV485	-66.1667	139.9830	-147
Prk5843	CRIAN114-09	HQ560016	TAPrk5843P	H003	E1		IE20095843	Museum National d'Histoire Naturelle, Paris	Echinodermata	Crinoidea	Comatulida	Antedonidae	Heliometrinae	Promachocrinus	Promachocrinus kerguelensis	Marc Eléaume, Lenaïg G. Hemery	M. Eléaume	CEAMARC (2007/08-V3)	RV Aurora Australis	Beam Trawl	15-Jan-2008	Terre Adélie	Mer Durmont d'Urville		17EV485	-66.1667	139.9830	-147
Prk5909	CRIAN193-09	HQ560095	TAPrk5909P	H002	D		IE20095909	Museum National d'Histoire Naturelle, Paris	Echinodermata	Crinoidea	Comatulida	Antedonidae	Heliometrinae	Promachocrinus	Promachocrinus kerguelensis	Marc Eléaume, Lenaïg G. Hemery	M. Eléaume	CEAMARC (2007/08-V3)	RV Aurora Australis	Beam Trawl	15-Jan-2008	Terre Adélie	Mer Durmont d'Urville		17EV485	-66.1667	139.9830	-147
Prk5825	CRIAN521-09	HQ560376	TAPrk5825P	H024	C		IE20095825	Museum National d'Histoire Naturelle, Paris	Echinodermata	Crinoidea	Comatulida	Antedonidae	Heliometrinae	Promachocrinus	Promachocrinus kerguelensis	Marc Eléaume, Lenaïg G. Hemery	M. Eléaume	CEAMARC (2007/08-V3)	RV Aurora Australis	Beam Trawl	15-Jan-2008	Terre Adélie	Mer Durmont d'Urville		17EV485	-66.1667	139.9830	-147
Prk228	CRIAN135-09	HQ560037	TAPrk228Pr	H007	A		IE2009228	Museum National d'Histoire Naturelle, Paris	Echinodermata	Crinoidea	Comatulida	Antedonidae	Heliometrinae	Promachocrinus	Promachocrinus kerguelensis	Marc Eléaume, Lenaïg G. Hemery	M. Eléaume	CEAMARC (2007/08-V3)	RV Aurora Australis	Beam Trawl	13-Jan-2008	Terre Adélie	Mer Durmont d'Urville		11EV424	-66.5333	140.0500	-176
Prk262	CRIAN136-09	HQ560038	TAPrk262Pr	H006	E2		IE2009262	Museum National d'Histoire Naturelle, Paris	Echinodermata	Crinoidea	Comatulida	Antedonidae	Heliometrinae	Promachocrinus	Promachocrinus kerguelensis	Marc Eléaume, Lenaïg G. Hemery	M. Eléaume	CEAMARC (2007/08-V3)	RV Aurora Australis	Beam Trawl	13-Jan-2008	Terre Adélie	Mer Durmont d'Urville		11EV424	-66.5333	140.0500	-176
Prk277	CRIAN137-09	HQ560039	TAPrk277Pr	H006	E2		IE2009277	Museum National d'Histoire Naturelle, Paris	Echinodermata	Crinoidea	Comatulida	Antedonidae	Heliometrinae	Promachocrinus	Promachocrinus kerguelensis	Marc Eléaume, Lenaïg G. Hemery	M. Eléaume	CEAMARC (2007/08-V3)	RV Aurora Australis	Beam Trawl	13-Jan-2008	Terre Adélie	Mer Durmont d'Urville		11EV424	-66.5333	140.0500	-176
Prk5861	CRIAN138-09	HQ560040	TAPrk5861P	H002	D		IE20095861	Museum National d'Histoire Naturelle, Paris	Echinodermata	Crinoidea	Comatulida	Antedonidae	Heliometrinae	Promachocrinus	Promachocrinus kerguelensis	Marc Eléaume, Lenaïg G. Hemery	M. Eléaume	CEAMARC (2007/08-V3)	RV Aurora Australis	Beam Trawl	13-Jan-2008	Terre Adélie	Mer Durmont d'Urville		11EV424	-66.5333	140.0500	-176
Prk5862	CRIAN139-09	HQ560041	TAPrk5862P	H002	D		IE20095862	Museum National d'Histoire Naturelle, Paris	Echinodermata	Crinoidea	Comatulida	Antedonidae	Heliometrinae	Promachocrinus	Promachocrinus kerguelensis	Marc Eléaume, Lenaïg G. Hemery	M. Eléaume	CEAMARC (2007/08-V3)	RV Aurora Australis	Beam Trawl	13-Jan-2008	Terre Adélie	Mer Durmont d'Urville		11EV424	-66.5333	140.0500	-176
Prk5863	CRIAN140-09	HQ560042	TAPrk5863P	H002	D		IE20095863	Museum National d'Histoire Naturelle, Paris	Echinodermata	Crinoidea	Comatulida	Antedonidae	Heliometrinae	Promachocrinus	Promachocrinus kerguelensis	Marc Eléaume, Lenaïg G. Hemery	M. Eléaume	CEAMARC (2007/08-V3)	RV Aurora Australis	Beam Trawl	13-Jan-2008	Terre Adélie	Mer Durmont d'Urville		11EV424	-66.5333	140.0500	-176
Prk5864	CRIAN141-09	HQ560043	TAPrk5864P	H002	D		IE20095864	Museum National d'Histoire Naturelle, Paris	Echinodermata	Crinoidea	Comatulida	Antedonidae	Heliometrinae	Promachocrinus	Promachocrinus kerguelensis	Marc Eléaume, Lenaïg G. Hemery	M. Eléaume	CEAMARC (2007/08-V3)	RV Aurora Australis	Beam Trawl	13-Jan-2008	Terre Adélie	Mer Durmont d'Urville		11EV424	-66.5333	140.0500	-176
Prk5865	CRIAN142-09	HQ560044	TAPrk5865P	H002	D		IE20095865	Museum National d'Histoire Naturelle, Paris	Echinodermata	Crinoidea	Comatulida	Antedonidae	Heliometrinae	Promachocrinus	Promachocrinus kerguelensis	Marc Eléaume, Lenaïg G. Hemery	M. Eléaume	CEAMARC (2007/08-V3)	RV Aurora Australis	Beam Trawl	13-Jan-2008	Terre Adélie	Mer Durmont d'Urville		11EV424	-66.5333	140.0500	-176
Prk5866	CRIAN143-09	HQ560045	TAPrk5866P	H002	D		IE20095866	Museum National d'Histoire Naturelle, Paris	Echinodermata	Crinoidea	Comatulida	Antedonidae	Heliometrinae	Promachocrinus	Promachocrinus kerguelensis	Marc Eléaume, Lenaïg G. Hemery	M. Eléaume	CEAMARC (2007/08-V3)	RV Aurora Australis	Beam Trawl	13-Jan-2008	Terre Adélie	Mer Durmont d'Urville		11EV424	-66.5333	140.0500	-176
Prk5867	CRIAN144-09	HQ560046	TAPrk5867P	H007	A		IE20095867	Museum National d'Histoire Naturelle, Paris	Echinodermata	Crinoidea	Comatulida	Antedonidae	Heliometrinae	Promachocrinus	Promachocrinus kerguelensis	Marc Eléaume, Lenaïg G. Hemery	M. Eléaume	CEAMARC (2007/08-V3)	RV Aurora Australis	Beam Trawl	13-Jan-2008	Terre Adélie	Mer Durmont d'Urville		11EV424	-66.5333	140.0500	-176
Prk5868	CRIAN145-09	HQ560047	TAPrk5868P	H002	D		IE20095868	Museum National d'Histoire Naturelle, Paris	Echinodermata	Crinoidea	Comatulida	Antedonidae	Heliometrinae	Promachocrinus	Promachocrinus kerguelensis	Marc Eléaume, Lenaïg G. Hemery	M. Eléaume	CEAMARC (2007/08-V3)	RV Aurora Australis	Beam Trawl	13-Jan-2008	Terre Adélie	Mer Durmont d'Urville		11EV424	-66.5333	140.0500	-176
Prk278	CRIAN146-09	HQ560048	TAPrk278Pr	H002	D		IE2009278	Museum National d'Histoire Naturelle, Paris	Echinodermata	Crinoidea	Comatulida	Antedonidae	Heliometrinae	Promachocrinus	Promachocrinus kerguelensis	Marc Eléaume, Lenaïg G. Hemery	M. Eléaume	CEAMARC (2007/08-V3)	RV Aurora Australis	Beam Trawl	13-Jan-2008	Terre Adélie	Mer Durmont d'Urville		11EV424	-66.5333	140.0500	-176
Prk5869	CRIAN147-09	HQ560049	TAPrk5869P	H001	B		IE20095869	Museum National d'Histoire Naturelle, Paris	Echinodermata	Crinoidea	Comatulida	Antedonidae	Heliometrinae	Promachocrinus	Promachocrinus kerguelensis	Marc Eléaume, Lenaïg G. Hemery	M. Eléaume	CEAMARC (2007/08-V3)	RV Aurora Australis	Beam Trawl	13-Jan-2008	Terre Adélie	Mer Durmont d'Urville		11EV424	-66.5333	140.0500	-176
Prk5870	CRIAN148-09	HQ560050	TAPrk5870P	H012	F		IE20095870	Museum National d'Histoire Naturelle, Paris	Echinodermata	Crinoidea	Comatulida	Antedonidae	Heliometrinae	Promachocrinus	Promachocrinus kerguelensis	Marc Eléaume, Lenaïg G. Hemery	M. Eléaume	CEAMARC (2007/08-V3)	RV Aurora Australis	Beam Trawl	13-Jan-2008	Terre Adélie	Mer Durmont d'Urville		11EV424	-66.5333	140.0500	-176
Prk5871	CRIAN149-09	HQ560051	TAPrk5871P	H004	C		IE20095871	Museum National d'Histoire Naturelle, Paris	Echinodermata	Crinoidea	Comatulida	Antedonidae	Heliometrinae	Promachocrinus	Promachocrinus kerguelensis	Marc Eléaume, Lenaïg G. Hemery	M. Eléaume	CEAMARC (2007/08-V3)	RV Aurora Australis	Beam Trawl	13-Jan-2008	Terre Adélie	Mer Durmont d'Urville		11EV424	-66.5333	140.0500	-176
Prk5872	CRIAN150-09	HQ560052	TAPrk5872P	H009	C		IE20095872	Museum National d'Histoire Naturelle, Paris	Echinodermata	Crinoidea	Comatulida	Antedonidae	Heliometrinae	Promachocrinus	Promachocrinus kerguelensis	Marc Eléaume, Lenaïg G. Hemery	M. Eléaume	CEAMARC (2007/08-V3)	RV Aurora Australis	Beam Trawl	13-Jan-2008	Terre Adélie	Mer Durmont d'Urville		11EV424	-66.5333	140.0500	-176
Prk5873	CRIAN151-09	HQ560053	TAPrk5873P	H007	A		IE20095873	Museum National d'Histoire Naturelle, Paris	Echinodermata	Crinoidea	Comatulida	Antedonidae	Heliometrinae	Promachocrinus	Promachocrinus kerguelensis	Marc Eléaume, Lenaïg G. Hemery	M. Eléaume	CEAMARC (2007/08-V3)	RV Aurora Australis	Beam Trawl	13-Jan-2008	Terre Adélie	Mer Durmont d'Urville		11EV424	-66.5333	140.0500	-176
Prk5874	CRIAN152-09	HQ560054	TAPrk5874P	H006	E2		IE20095874	Museum National d'Histoire Naturelle, Paris	Echinodermata	Crinoidea	Comatulida	Antedonidae	Heliometrinae	Promachocrinus	Promachocrinus kerguelensis	Marc Eléaume, Lenaïg G. Hemery	M. Eléaume	CEAMARC (2007/08-V3)	RV Aurora Australis	Beam Trawl	13-Jan-2008	Terre Adélie	Mer Durmont d'Urville		11EV424	-66.5333	140.0500	-176
Prk5875	CRIAN153-09	HQ560055	TAPrk5875P	H003	E1		IE20095875	Museum National d'Histoire Naturelle, Paris	Echinodermata	Crinoidea	Comatulida	Antedonidae	Heliometrinae	Promachocrinus	Promachocrinus kerguelensis	Marc Eléaume, Lenaïg G. Hemery	M. Eléaume	CEAMARC (2007/08-V3)	RV Aurora Australis	Beam Trawl	13-Jan-2008	Terre Adélie	Mer Durmont d'Urville		11EV424	-66.5333	140.0500	-176
Prk5876	CRIAN154-09	HQ560056	TAPrk5876P	H013	B		IE20095876	Museum National d'Histoire Naturelle, Paris	Echinodermata	Crinoidea	Comatulida	Antedonidae	Heliometrinae	Promachocrinus	Promachocrinus kerguelensis	Marc Eléaume, Lenaïg G. Hemery	M. Eléaume	CEAMARC (2007/08-V3)	RV Aurora Australis	Beam Trawl	13-Jan-2008	Terre Adélie	Mer Durmont d'Urville		11EV424	-66.5333	140.0500	-176
Prk5805	CRIAN495-09	HQ560350	TAPrk5805P	H046	D		IE20095805	Museum National d'Histoire Naturelle, Paris	Echinodermata	Crinoidea	Comatulida	Antedonidae	Heliometrinae	Promachocrinus	Promachocrinus kerguelensis	Marc Eléaume, Lenaïg G. Hemery	M. Eléaume	CEAMARC (2007/08-V3)	RV Aurora Australis	Beam Trawl	17-Jan-2008	Terre Adélie	Mer Durmont d'Urville		81EV530	-65.6833	140.3830	-807
Prk329	CRIAN496-09	HQ560351	TAPrk329Pr	H046	D		IE2009329	Museum National d'Histoire Naturelle, Paris	Echinodermata	Crinoidea	Comatulida	Antedonidae	Heliometrinae	Promachocrinus	Promachocrinus kerguelensis	Marc Eléaume, Lenaïg G. Hemery	M. Eléaume	CEAMARC (2007/08-V3)	RV Aurora Australis	Beam Trawl	17-Jan-2008	Terre Adélie	Mer Durmont d'Urville		81EV530	-65.6833	140.3830	-807
Prk5798	CRIAN486-09	HQ560341	TAPrk5798P	H009	C		IE20095798	Museum National d'Histoire Naturelle, Paris	Echinodermata	Crinoidea	Comatulida	Antedonidae	Heliometrinae	Promachocrinus	Promachocrinus kerguelensis	Marc Eléaume, Lenaïg G. Hemery	M. Eléaume	CEAMARC (2007/08-V3)	RV Aurora Australis	Beam Trawl	18-Jan-2008	Terre Adélie	Mer Durmont d'Urville		79EV544	-65.7000	140.5330	-420
Prk5799	CRIAN487-09	HQ560342	TAPrk5799P	H047	C		IE20095799	Museum National d'Histoire Naturelle, Paris	Echinodermata	Crinoidea	Comatulida	Antedonidae	Heliometrinae	Promachocrinus	Promachocrinus kerguelensis	Marc Eléaume, Lenaïg G. Hemery	M. Eléaume	CEAMARC (2007/08-V3)	RV Aurora Australis	Beam Trawl	18-Jan-2008	Terre Adélie	Mer Durmont d'Urville		79EV544	-65.7000	140.5330	-420
Prk5800	CRIAN488-09	HQ560343	TAPrk5800P	H010	C		IE20095800	Museum National d'Histoire Naturelle, Paris	Echinodermata	Crinoidea	Comatulida	Antedonidae	Heliometrinae	Promachocrinus	Promachocrinus kerguelensis	Marc Eléaume, Lenaïg G. Hemery	M. Eléaume	CEAMARC (2007/08-V3)	RV Aurora Australis	Beam Trawl	18-Jan-2008	Terre Adélie	Mer Durmont d'Urville		79EV544	-65.7000	140.5330	-420
Prk5801	CRIAN489-09	HQ560344	TAPrk5801P	H009	C		IE20095801	Museum National d'Histoire Naturelle, Paris	Echinodermata	Crinoidea	Comatulida	Antedonidae	Heliometrinae	Promachocrinus	Promachocrinus kerguelensis	Marc Eléaume, Lenaïg G. Hemery	M. Eléaume	CEAMARC (2007/08-V3)	RV Aurora Australis	Beam Trawl	18-Jan-2008	Terre Adélie	Mer Durmont d'Urville		79EV544	-65.7000	140.5330	-420
Prk5802	CRIAN490-09	HQ560345	TAPrk5802P	H010	C		IE20095802	Museum National d'Histoire Naturelle, Paris	Echinodermata	Crinoidea	Comatulida	Antedonidae	Heliometrinae	Promachocrinus	Promachocrinus kerguelensis	Marc Eléaume, Lenaïg G. Hemery	M. Eléaume	CEAMARC (2007/08-V3)	RV Aurora Australis	Beam Trawl	18-Jan-2008	Terre Adélie	Mer Durmont d'Urville		79EV544	-65.7000	140.5330	-420
Prk5803	CRIAN491-09	HQ560346	TAPrk5803P	H009	C		IE20095803	Museum National d'Histoire Naturelle, Paris	Echinodermata	Crinoidea	Comatulida	Antedonidae	Heliometrinae	Promachocrinus	Promachocrinus kerguelensis	Marc Eléaume, Lenaïg G. Hemery	M. Eléaume	CEAMARC (2007/08-V3)	RV Aurora Australis	Beam Trawl	18-Jan-2008	Terre Adélie	Mer Durmont d'Urville		79EV544	-65.7000	140.5330	-420
Prk271	CRIAN492-09	HQ560347	TAPrk271Pr	H009	C		IE2009271	Museum National d'Histoire Naturelle, Paris	Echinodermata	Crinoidea	Comatulida	Antedonidae	Heliometrinae	Promachocrinus	Promachocrinus kerguelensis	Marc Eléaume, Lenaïg G. Hemery	M. Eléaume	CEAMARC (2007/08-V3)	RV Aurora Australis	Beam Trawl	18-Jan-2008	Terre Adélie	Mer Durmont d'Urville		79EV544	-65.7000	140.5330	-420
Prk5804	CRIAN493-09	HQ560348	TAPrk5804P	H010	C		IE20095804	Museum National d'Histoire Naturelle, Paris	Echinodermata	Crinoidea	Comatulida	Antedonidae	Heliometrinae	Promachocrinus	Promachocrinus kerguelensis	Marc Eléaume, Lenaïg G. Hemery	M. Eléaume	CEAMARC (2007/08-V3)	RV Aurora Australis	Beam Trawl	17-Jan-2008	Terre Adélie	Mer Durmont d'Urville		80EV537	-65.6667	140.5500	-767
Prk226	CRIAN494-09	HQ560349	TAPrk226Pr	H009	C		IE2009226	Museum National d'Histoire Naturelle, Paris	Echinodermata	Crinoidea	Comatulida	Antedonidae	Heliometrinae	Promachocrinus	Promachocrinus kerguelensis	Marc Eléaume, Lenaïg G. Hemery	M. Eléaume	CEAMARC (2007/08-V3)	RV Aurora Australis	Beam Trawl	17-Jan-2008	Terre Adélie	Mer Durmont d'Urville		80EV537	-65.6667	140.5500	-767
Pk4863	CRIRS800-09	HM398749	TAPk4863Pr	H002	D		IE20094863	Museum National d'Histoire Naturelle, Paris	Echinodermata	Crinoidea	Comatulida	Antedonidae	Heliometrinae	Promachocrinus	Promachocrinus kerguelensis	Marc Eléaume, Lenaïg G. Hemery	M. Eléaume	CEAMARC (2007/08-V3)	RV Aurora Australis	Beam Trawl	14-Jan-2008	Terre Adelie	Mer Durmont d'Urville		13AEV465	-66.1480	140.6500	-211
Prk260	CRIAN155-09	HQ560057	TAPrk260Pr	H006	E2		IE2009260	Museum National d'Histoire Naturelle, Paris	Echinodermata	Crinoidea	Comatulida	Antedonidae	Heliometrinae	Promachocrinus	Promachocrinus kerguelensis	Marc Eléaume, Lenaïg G. Hemery	M. Eléaume	CEAMARC (2007/08-V3)	RV Aurora Australis	Beam Trawl	14-Jan-2008	Terre Adélie	Mer Durmont d'Urville		14EV460	-66.3333	140.7000	-164
Prk5877	CRIAN156-09	HQ560058	TAPrk5877P	H014	B		IE20095877	Museum National d'Histoire Naturelle, Paris	Echinodermata	Crinoidea	Comatulida	Antedonidae	Heliometrinae	Promachocrinus	Promachocrinus kerguelensis	Marc Eléaume, Lenaïg G. Hemery	M. Eléaume	CEAMARC (2007/08-V3)	RV Aurora Australis	Beam Trawl	14-Jan-2008	Terre Adélie	Mer Durmont d'Urville		14EV460	-66.3333	140.7000	-164
Prk5878	CRIAN157-09	HQ560059	TAPrk5878P	H004	C		IE20095878	Museum National d'Histoire Naturelle, Paris	Echinodermata	Crinoidea	Comatulida	Antedonidae	Heliometrinae	Promachocrinus	Promachocrinus kerguelensis	Marc Eléaume, Lenaïg G. Hemery	M. Eléaume	CEAMARC (2007/08-V3)	RV Aurora Australis	Beam Trawl	14-Jan-2008	Terre Adélie	Mer Durmont d'Urville		14EV460	-66.3333	140.7000	-164
Prk5879	CRIAN158-09	HQ560060	TAPrk5879P	H015	A		IE20095879	Museum National d'Histoire Naturelle, Paris	Echinodermata	Crinoidea	Comatulida	Antedonidae	Heliometrinae	Promachocrinus	Promachocrinus kerguelensis	Marc Eléaume, Lenaïg G. Hemery	M. Eléaume	CEAMARC (2007/08-V3)	RV Aurora Australis	Beam Trawl	14-Jan-2008	Terre Adélie	Mer Durmont d'Urville		14EV460	-66.3333	140.7000	-164
Prk5880	CRIAN159-09	HQ560061	TAPrk5880P	H016	A		IE20095880	Museum National d'Histoire Naturelle, Paris	Echinodermata	Crinoidea	Comatulida	Antedonidae	Heliometrinae	Promachocrinus	Promachocrinus kerguelensis	Marc Eléaume, Lenaïg G. Hemery	M. Eléaume	CEAMARC (2007/08-V3)	RV Aurora Australis	Beam Trawl	14-Jan-2008	Terre Adélie	Mer Durmont d'Urville		14EV460	-66.3333	140.7000	-164
Prk5881	CRIAN160-09	HQ560062	TAPrk5881P	H015	A		IE20095881	Museum National d'Histoire Naturelle, Paris	Echinodermata	Crinoidea	Comatulida	Antedonidae	Heliometrinae	Promachocrinus	Promachocrinus kerguelensis	Marc Eléaume, Lenaïg G. Hemery	M. Eléaume	CEAMARC (2007/08-V3)	RV Aurora Australis	Beam Trawl	14-Jan-2008	Terre Adélie	Mer Durmont d'Urville		14EV460	-66.3333	140.7000	-164
Prk5882	CRIAN161-09	HQ560063	TAPrk5882P	H007	A		IE20095882	Museum National d'Histoire Naturelle, Paris	Echinodermata	Crinoidea	Comatulida	Antedonidae	Heliometrinae	Promachocrinus	Promachocrinus kerguelensis	Marc Eléaume, Lenaïg G. Hemery	M. Eléaume	CEAMARC (2007/08-V3)	RV Aurora Australis	Beam Trawl	14-Jan-2008	Terre Adélie	Mer Durmont d'Urville		14EV460	-66.3333	140.7000	-164
Prk270	CRIAN162-09	HQ560064	TAPrk270Pr	H017	A		IE2009270	Museum National d'Histoire Naturelle, Paris	Echinodermata	Crinoidea	Comatulida	Antedonidae	Heliometrinae	Promachocrinus	Promachocrinus kerguelensis	Marc Eléaume, Lenaïg G. Hemery	M. Eléaume	CEAMARC (2007/08-V3)	RV Aurora Australis	Beam Trawl	14-Jan-2008	Terre Adélie	Mer Durmont d'Urville		14EV460	-66.3333	140.7000	-164
Prk5883	CRIAN163-09	HQ560065	TAPrk5883P	H006	E2		IE20095883	Museum National d'Histoire Naturelle, Paris	Echinodermata	Crinoidea	Comatulida	Antedonidae	Heliometrinae	Promachocrinus	Promachocrinus kerguelensis	Marc Eléaume, Lenaïg G. Hemery	M. Eléaume	CEAMARC (2007/08-V3)	RV Aurora Australis	Beam Trawl	14-Jan-2008	Terre Adélie	Mer Durmont d'Urville		14EV460	-66.3333	140.7000	-164
Prk276	CRIAN164-09	HQ560066	TAPrk276Pr	H006	E2		IE2009276	Museum National d'Histoire Naturelle, Paris	Echinodermata	Crinoidea	Comatulida	Antedonidae	Heliometrinae	Promachocrinus	Promachocrinus kerguelensis	Marc Eléaume, Lenaïg G. Hemery	M. Eléaume	CEAMARC (2007/08-V3)	RV Aurora Australis	Beam Trawl	14-Jan-2008	Terre Adélie	Mer Durmont d'Urville		14EV460	-66.3333	140.7000	-164
Prk302	CRIAN165-09	HQ560067	TAPrk302Pr	H007	A		IE2009302	Museum National d'Histoire Naturelle, Paris	Echinodermata	Crinoidea	Comatulida	Antedonidae	Heliometrinae	Promachocrinus	Promachocrinus kerguelensis	Marc Eléaume, Lenaïg G. Hemery	M. Eléaume	CEAMARC (2007/08-V3)	RV Aurora Australis	Beam Trawl	14-Jan-2008	Terre Adélie	Mer Durmont d'Urville		14EV460	-66.3333	140.7000	-164
Prk5884	CRIAN166-09	HQ560068	TAPrk5884P	H002	D		IE20095884	Museum National d'Histoire Naturelle, Paris	Echinodermata	Crinoidea	Comatulida	Antedonidae	Heliometrinae	Promachocrinus	Promachocrinus kerguelensis	Marc Eléaume, Lenaïg G. Hemery	M. Eléaume	CEAMARC (2007/08-V3)	RV Aurora Australis	Beam Trawl	14-Jan-2008	Terre Adélie	Mer Durmont d'Urville		14EV460	-66.3333	140.7000	-164
Prk5885	CRIAN167-09	HQ560069	TAPrk5885P	H018	D		IE20095885	Museum National d'Histoire Naturelle, Paris	Echinodermata	Crinoidea	Comatulida	Antedonidae	Heliometrinae	Promachocrinus	Promachocrinus kerguelensis	Marc Eléaume, Lenaïg G. Hemery	M. Eléaume	CEAMARC (2007/08-V3)	RV Aurora Australis	Beam Trawl	14-Jan-2008	Terre Adélie	Mer Durmont d'Urville		14EV460	-66.3333	140.7000	-164
Prk5886	CRIAN168-09	HQ560070	TAPrk5886P	H002	D		IE20095886	Museum National d'Histoire Naturelle, Paris	Echinodermata	Crinoidea	Comatulida	Antedonidae	Heliometrinae	Promachocrinus	Promachocrinus kerguelensis	Marc Eléaume, Lenaïg G. Hemery	M. Eléaume	CEAMARC (2007/08-V3)	RV Aurora Australis	Beam Trawl	14-Jan-2008	Terre Adélie	Mer Durmont d'Urville		14EV460	-66.3333	140.7000	-164
Prk5887	CRIAN169-09	HQ560071	TAPrk5887P	H002	D		IE20095887	Museum National d'Histoire Naturelle, Paris	Echinodermata	Crinoidea	Comatulida	Antedonidae	Heliometrinae	Promachocrinus	Promachocrinus kerguelensis	Marc Eléaume, Lenaïg G. Hemery	M. Eléaume	CEAMARC (2007/08-V3)	RV Aurora Australis	Beam Trawl	14-Jan-2008	Terre Adélie	Mer Durmont d'Urville		14EV460	-66.3333	140.7000	-164
Prk5888	CRIAN170-09	HQ560072	TAPrk5888P	H002	D		IE20095888	Museum National d'Histoire Naturelle, Paris	Echinodermata	Crinoidea	Comatulida	Antedonidae	Heliometrinae	Promachocrinus	Promachocrinus kerguelensis	Marc Eléaume, Lenaïg G. Hemery	M. Eléaume	CEAMARC (2007/08-V3)	RV Aurora Australis	Beam Trawl	14-Jan-2008	Terre Adélie	Mer Durmont d'Urville		14EV460	-66.3333	140.7000	-164
Prk5889	CRIAN171-09	HQ560073	TAPrk5889P	H002	D		IE20095889	Museum National d'Histoire Naturelle, Paris	Echinodermata	Crinoidea	Comatulida	Antedonidae	Heliometrinae	Promachocrinus	Promachocrinus kerguelensis	Marc Eléaume, Lenaïg G. Hemery	M. Eléaume	CEAMARC (2007/08-V3)	RV Aurora Australis	Beam Trawl	14-Jan-2008	Terre Adélie	Mer Durmont d'Urville		14EV460	-66.3333	140.7000	-164
Prk5890	CRIAN172-09	HQ560074	TAPrk5890P	H002	D		IE20095890	Museum National d'Histoire Naturelle, Paris	Echinodermata	Crinoidea	Comatulida	Antedonidae	Heliometrinae	Promachocrinus	Promachocrinus kerguelensis	Marc Eléaume, Lenaïg G. Hemery	M. Eléaume	CEAMARC (2007/08-V3)	RV Aurora Australis	Beam Trawl	14-Jan-2008	Terre Adélie	Mer Durmont d'Urville		14EV460	-66.3333	140.7000	-164
Prk5891	CRIAN173-09	HQ560075	TAPrk5891P	H002	D		IE20095891	Museum National d'Histoire Naturelle, Paris	Echinodermata	Crinoidea	Comatulida	Antedonidae	Heliometrinae	Promachocrinus	Promachocrinus kerguelensis	Marc Eléaume, Lenaïg G. Hemery	M. Eléaume	CEAMARC (2007/08-V3)	RV Aurora Australis	Beam Trawl	14-Jan-2008	Terre Adélie	Mer Durmont d'Urville		14EV460	-66.3333	140.7000	-164
Prk346	CRIAN174-09	HQ560076	TAPrk346Pr	H002	D		IE2009346	Museum National d'Histoire Naturelle, Paris	Echinodermata	Crinoidea	Comatulida	Antedonidae	Heliometrinae	Promachocrinus	Promachocrinus kerguelensis	Marc Eléaume, Lenaïg G. Hemery	M. Eléaume	CEAMARC (2007/08-V3)	RV Aurora Australis	Beam Trawl	14-Jan-2008	Terre Adélie	Mer Durmont d'Urville		14EV460	-66.3333	140.7000	-164
Prk5892	CRIAN175-09	HQ560077	TAPrk5892P	H008	C		IE20095892	Museum National d'Histoire Naturelle, Paris	Echinodermata	Crinoidea	Comatulida	Antedonidae	Heliometrinae	Promachocrinus	Promachocrinus kerguelensis	Marc Eléaume, Lenaïg G. Hemery	M. Eléaume	CEAMARC (2007/08-V3)	RV Aurora Australis	Beam Trawl	13-Jan-2008	Terre Adélie	Mer Durmont d'Urville		26AEV436	-66.5667	141.3000	-176
Prk217	CRIAN176-09	HQ560078	TAPrk217Pr	H006	E2		IE2009217	Museum National d'Histoire Naturelle, Paris	Echinodermata	Crinoidea	Comatulida	Antedonidae	Heliometrinae	Promachocrinus	Promachocrinus kerguelensis	Marc Eléaume, Lenaïg G. Hemery	M. Eléaume	CEAMARC (2007/08-V3)	RV Aurora Australis	Beam Trawl	13-Jan-2008	Terre Adélie	Mer Durmont d'Urville		26AEV436	-66.5667	141.3000	-176
Prk5893	CRIAN177-09	HQ560079	TAPrk5893P	H002	D		IE20095893	Museum National d'Histoire Naturelle, Paris	Echinodermata	Crinoidea	Comatulida	Antedonidae	Heliometrinae	Promachocrinus	Promachocrinus kerguelensis	Marc Eléaume, Lenaïg G. Hemery	M. Eléaume	CEAMARC (2007/08-V3)	RV Aurora Australis	Beam Trawl	13-Jan-2008	Terre Adélie	Mer Durmont d'Urville		26AEV436	-66.5667	141.3000	-176
Prk5894	CRIAN178-09	HQ560080	TAPrk5894P	H006	E2		IE20095894	Museum National d'Histoire Naturelle, Paris	Echinodermata	Crinoidea	Comatulida	Antedonidae	Heliometrinae	Promachocrinus	Promachocrinus kerguelensis	Marc Eléaume, Lenaïg G. Hemery	M. Eléaume	CEAMARC (2007/08-V3)	RV Aurora Australis	Beam Trawl	13-Jan-2008	Terre Adélie	Mer Durmont d'Urville		26AEV436	-66.5667	141.3000	-176
Prk5895	CRIAN179-09	HQ560081	TAPrk5895P	H001	B		IE20095895	Museum National d'Histoire Naturelle, Paris	Echinodermata	Crinoidea	Comatulida	Antedonidae	Heliometrinae	Promachocrinus	Promachocrinus kerguelensis	Marc Eléaume, Lenaïg G. Hemery	M. Eléaume	CEAMARC (2007/08-V3)	RV Aurora Australis	Beam Trawl	13-Jan-2008	Terre Adélie	Mer Durmont d'Urville		26AEV436	-66.5667	141.3000	-176
Prk5896	CRIAN180-09	HQ560082	TAPrk5896P	H002	D		IE20095896	Museum National d'Histoire Naturelle, Paris	Echinodermata	Crinoidea	Comatulida	Antedonidae	Heliometrinae	Promachocrinus	Promachocrinus kerguelensis	Marc Eléaume, Lenaïg G. Hemery	M. Eléaume	CEAMARC (2007/08-V3)	RV Aurora Australis	Beam Trawl	13-Jan-2008	Terre Adélie	Mer Durmont d'Urville		26AEV436	-66.5667	141.3000	-176
Prk5897	CRIAN181-09	HQ560083	TAPrk5897P	H002	D		IE20095897	Museum National d'Histoire Naturelle, Paris	Echinodermata	Crinoidea	Comatulida	Antedonidae	Heliometrinae	Promachocrinus	Promachocrinus kerguelensis	Marc Eléaume, Lenaïg G. Hemery	M. Eléaume	CEAMARC (2007/08-V3)	RV Aurora Australis	Beam Trawl	13-Jan-2008	Terre Adélie	Mer Durmont d'Urville		26AEV436	-66.5667	141.3000	-176
Prk5898	CRIAN182-09	HQ560084	TAPrk5898P	H019	D		IE20095898	Museum National d'Histoire Naturelle, Paris	Echinodermata	Crinoidea	Comatulida	Antedonidae	Heliometrinae	Promachocrinus	Promachocrinus kerguelensis	Marc Eléaume, Lenaïg G. Hemery	M. Eléaume	CEAMARC (2007/08-V3)	RV Aurora Australis	Beam Trawl	13-Jan-2008	Terre Adélie	Mer Durmont d'Urville		26AEV436	-66.5667	141.3000	-176
Prk5899	CRIAN183-09	HQ560085	TAPrk5899P	H002	D		IE20095899	Museum National d'Histoire Naturelle, Paris	Echinodermata	Crinoidea	Comatulida	Antedonidae	Heliometrinae	Promachocrinus	Promachocrinus kerguelensis	Marc Eléaume, Lenaïg G. Hemery	M. Eléaume	CEAMARC (2007/08-V3)	RV Aurora Australis	Beam Trawl	13-Jan-2008	Terre Adélie	Mer Durmont d'Urville		26AEV436	-66.5667	141.3000	-176
Prk5900	CRIAN184-09	HQ560086	TAPrk5900P	H002	D		IE20095900	Museum National d'Histoire Naturelle, Paris	Echinodermata	Crinoidea	Comatulida	Antedonidae	Heliometrinae	Promachocrinus	Promachocrinus kerguelensis	Marc Eléaume, Lenaïg G. Hemery	M. Eléaume	CEAMARC (2007/08-V3)	RV Aurora Australis	Beam Trawl	13-Jan-2008	Terre Adélie	Mer Durmont d'Urville		26AEV436	-66.5667	141.3000	-176
Prk5901	CRIAN185-09	HQ560087	TAPrk5901P	H006	E2		IE20095901	Museum National d'Histoire Naturelle, Paris	Echinodermata	Crinoidea	Comatulida	Antedonidae	Heliometrinae	Promachocrinus	Promachocrinus kerguelensis	Marc Eléaume, Lenaïg G. Hemery	M. Eléaume	CEAMARC (2007/08-V3)	RV Aurora Australis	Beam Trawl	13-Jan-2008	Terre Adélie	Mer Durmont d'Urville		26AEV436	-66.5667	141.3000	-176
Prk5902	CRIAN186-09	HQ560088	TAPrk5902P	H020	E2		IE20095902	Museum National d'Histoire Naturelle, Paris	Echinodermata	Crinoidea	Comatulida	Antedonidae	Heliometrinae	Promachocrinus	Promachocrinus kerguelensis	Marc Eléaume, Lenaïg G. Hemery	M. Eléaume	CEAMARC (2007/08-V3)	RV Aurora Australis	Beam Trawl	13-Jan-2008	Terre Adélie	Mer Durmont d'Urville		26AEV436	-66.5667	141.3000	-176
Prk5903	CRIAN187-09	HQ560089	TAPrk5903P	H008	C		IE20095903	Museum National d'Histoire Naturelle, Paris	Echinodermata	Crinoidea	Comatulida	Antedonidae	Heliometrinae	Promachocrinus	Promachocrinus kerguelensis	Marc Eléaume, Lenaïg G. Hemery	M. Eléaume	CEAMARC (2007/08-V3)	RV Aurora Australis	Beam Trawl	13-Jan-2008	Terre Adélie	Mer Durmont d'Urville		26AEV436	-66.5667	141.3000	-176
Prk5904	CRIAN188-09	HQ560090	TAPrk5904P	H002	D		IE20095904	Museum National d'Histoire Naturelle, Paris	Echinodermata	Crinoidea	Comatulida	Antedonidae	Heliometrinae	Promachocrinus	Promachocrinus kerguelensis	Marc Eléaume, Lenaïg G. Hemery	M. Eléaume	CEAMARC (2007/08-V3)	RV Aurora Australis	Beam Trawl	13-Jan-2008	Terre Adélie	Mer Durmont d'Urville		26AEV436	-66.5667	141.3000	-176
Prk5905	CRIAN189-09	HQ560091	TAPrk5905P	H003	E1		IE20095905	Museum National d'Histoire Naturelle, Paris	Echinodermata	Crinoidea	Comatulida	Antedonidae	Heliometrinae	Promachocrinus	Promachocrinus kerguelensis	Marc Eléaume, Lenaïg G. Hemery	M. Eléaume	CEAMARC (2007/08-V3)	RV Aurora Australis	Beam Trawl	13-Jan-2008	Terre Adélie	Mer Durmont d'Urville		26AEV436	-66.5667	141.3000	-176
Prk5906	CRIAN190-09	HQ560092	TAPrk5906P	H015	A		IE20095906	Museum National d'Histoire Naturelle, Paris	Echinodermata	Crinoidea	Comatulida	Antedonidae	Heliometrinae	Promachocrinus	Promachocrinus kerguelensis	Marc Eléaume, Lenaïg G. Hemery	M. Eléaume	CEAMARC (2007/08-V3)	RV Aurora Australis	Beam Trawl	13-Jan-2008	Terre Adélie	Mer Durmont d'Urville		26AEV436	-66.5667	141.3000	-176
Prk5907	CRIAN191-09	HQ560093	TAPrk5907P	H006	E2		IE20095907	Museum National d'Histoire Naturelle, Paris	Echinodermata	Crinoidea	Comatulida	Antedonidae	Heliometrinae	Promachocrinus	Promachocrinus kerguelensis	Marc Eléaume, Lenaïg G. Hemery	M. Eléaume	CEAMARC (2007/08-V3)	RV Aurora Australis	Beam Trawl	13-Jan-2008	Terre Adélie	Mer Durmont d'Urville		26AEV436	-66.5667	141.3000	-176
Prk5908	CRIAN192-09	HQ560094	TAPrk5908P	H009	C		IE20095908	Museum National d'Histoire Naturelle, Paris	Echinodermata	Crinoidea	Comatulida	Antedonidae	Heliometrinae	Promachocrinus	Promachocrinus kerguelensis	Marc Eléaume, Lenaïg G. Hemery	M. Eléaume	CEAMARC (2007/08-V3)	RV Aurora Australis	Beam Trawl	13-Jan-2008	Terre Adélie	Mer Durmont d'Urville		26AEV436	-66.5667	141.3000	-176
Prk283	CRIAN194-09	HQ560096	TAPrk283Pr	H006	E2		IE2009283	Museum National d'Histoire Naturelle, Paris	Echinodermata	Crinoidea	Comatulida	Antedonidae	Heliometrinae	Promachocrinus	Promachocrinus kerguelensis	Marc Eléaume, Lenaïg G. Hemery	M. Eléaume	CEAMARC (2007/08-V3)	RV Aurora Australis	Beam Trawl	13-Jan-2008	Terre Adélie	Mer Durmont d'Urville		26AEV436	-66.5667	141.3000	-176
Prk221	CRIAN195-09	HQ560097	TAPrk221Pr	H001	B		IE2009221	Museum National d'Histoire Naturelle, Paris	Echinodermata	Crinoidea	Comatulida	Antedonidae	Heliometrinae	Promachocrinus	Promachocrinus kerguelensis	Marc Eléaume, Lenaïg G. Hemery	M. Eléaume	CEAMARC (2007/08-V3)	RV Aurora Australis	Beam Trawl	12-Jan-2008	Terre Adélie	Mer Durmont d'Urville		02EV416	-66.0000	141.3000	-229
Prk261	CRIAN196-09	HQ560098	TAPrk261Pr	H002	D		IE2009261	Museum National d'Histoire Naturelle, Paris	Echinodermata	Crinoidea	Comatulida	Antedonidae	Heliometrinae	Promachocrinus	Promachocrinus kerguelensis	Marc Eléaume, Lenaïg G. Hemery	M. Eléaume	CEAMARC (2007/08-V3)	RV Aurora Australis	Beam Trawl	12-Jan-2008	Terre Adélie	Mer Durmont d'Urville		02EV416	-66.0000	141.3000	-229
Prk268	CRIAN197-09	HQ560099	TAPrk268Pr	H021	B		IE2009268	Museum National d'Histoire Naturelle, Paris	Echinodermata	Crinoidea	Comatulida	Antedonidae	Heliometrinae	Promachocrinus	Promachocrinus kerguelensis	Marc Eléaume, Lenaïg G. Hemery	M. Eléaume	CEAMARC (2007/08-V3)	RV Aurora Australis	Beam Trawl	12-Jan-2008	Terre Adélie	Mer Durmont d'Urville		02EV416	-66.0000	141.3000	-229
Prk5910	CRIAN198-09	HQ560100	TAPrk5910P	H005	B		IE20095910	Museum National d'Histoire Naturelle, Paris	Echinodermata	Crinoidea	Comatulida	Antedonidae	Heliometrinae	Promachocrinus	Promachocrinus kerguelensis	Marc Eléaume, Lenaïg G. Hemery	M. Eléaume	CEAMARC (2007/08-V3)	RV Aurora Australis	Beam Trawl	12-Jan-2008	Terre Adélie	Mer Durmont d'Urville		02EV416	-66.0000	141.3000	-229
Prk5911	CRIAN199-09	JN545510	TAPrk5911P	H022	D		IE20095911	Museum National d'Histoire Naturelle, Paris	Echinodermata	Crinoidea	Comatulida	Antedonidae	Heliometrinae	Promachocrinus	Promachocrinus kerguelensis	Marc Eléaume, Lenaïg G. Hemery	M. Eléaume	CEAMARC (2007/08-V3)	RV Aurora Australis	Beam Trawl	12-Jan-2008	Terre Adélie	Mer Durmont d'Urville		02EV416	-66.0000	141.3000	-229
Prk5912	CRIAN200-09	HQ560101	TAPrk5912P	H003	E1		IE20095912	Museum National d'Histoire Naturelle, Paris	Echinodermata	Crinoidea	Comatulida	Antedonidae	Heliometrinae	Promachocrinus	Promachocrinus kerguelensis	Marc Eléaume, Lenaïg G. Hemery	M. Eléaume	CEAMARC (2007/08-V3)	RV Aurora Australis	Beam Trawl	12-Jan-2008	Terre Adélie	Mer Durmont d'Urville		02EV416	-66.0000	141.3000	-229
Prk5913	CRIAN201-09	JN545509	TAPrk5913P	H023	D		IE20095913	Museum National d'Histoire Naturelle, Paris	Echinodermata	Crinoidea	Comatulida	Antedonidae	Heliometrinae	Promachocrinus	Promachocrinus kerguelensis	Marc Eléaume, Lenaïg G. Hemery	M. Eléaume	CEAMARC (2007/08-V3)	RV Aurora Australis	Beam Trawl	12-Jan-2008	Terre Adélie	Mer Durmont d'Urville		02EV416	-66.0000	141.3000	-229
Prk5914	CRIAN202-09	JN545508	TAPrk5914P	H005	B		IE20095914	Museum National d'Histoire Naturelle, Paris	Echinodermata	Crinoidea	Comatulida	Antedonidae	Heliometrinae	Promachocrinus	Promachocrinus kerguelensis	Marc Eléaume, Lenaïg G. Hemery	M. Eléaume	CEAMARC (2007/08-V3)	RV Aurora Australis	Beam Trawl	12-Jan-2008	Terre Adélie	Mer Durmont d'Urville		02EV416	-66.0000	141.3000	-229
Prk5915	CRIAN203-09	HQ560102	TAPrk5915P	H022	D		IE20095915	Museum National d'Histoire Naturelle, Paris	Echinodermata	Crinoidea	Comatulida	Antedonidae	Heliometrinae	Promachocrinus	Promachocrinus kerguelensis	Marc Eléaume, Lenaïg G. Hemery	M. Eléaume	CEAMARC (2007/08-V3)	RV Aurora Australis	Beam Trawl	12-Jan-2008	Terre Adélie	Mer Durmont d'Urville		02EV416	-66.0000	141.3000	-229
Prk5916	CRIAN204-09	HQ560103	TAPrk5916P	H022	D		IE20095916	Museum National d'Histoire Naturelle, Paris	Echinodermata	Crinoidea	Comatulida	Antedonidae	Heliometrinae	Promachocrinus	Promachocrinus kerguelensis	Marc Eléaume, Lenaïg G. Hemery	M. Eléaume	CEAMARC (2007/08-V3)	RV Aurora Australis	Beam Trawl	12-Jan-2008	Terre Adélie	Mer Durmont d'Urville		02EV416	-66.0000	141.3000	-229
Prk5917	CRIAN205-09	HQ560104	TAPrk5917P	H022	D		IE20095917	Museum National d'Histoire Naturelle, Paris	Echinodermata	Crinoidea	Comatulida	Antedonidae	Heliometrinae	Promachocrinus	Promachocrinus kerguelensis	Marc Eléaume, Lenaïg G. Hemery	M. Eléaume	CEAMARC (2007/08-V3)	RV Aurora Australis	Beam Trawl	12-Jan-2008	Terre Adélie	Mer Durmont d'Urville		02EV416	-66.0000	141.3000	-229
Prk5918	CRIAN206-09	HQ560105	TAPrk5918P	H015	A		IE20095918	Museum National d'Histoire Naturelle, Paris	Echinodermata	Crinoidea	Comatulida	Antedonidae	Heliometrinae	Promachocrinus	Promachocrinus kerguelensis	Marc Eléaume, Lenaïg G. Hemery	M. Eléaume	CEAMARC (2007/08-V3)	RV Aurora Australis	Beam Trawl	12-Jan-2008	Terre Adélie	Mer Durmont d'Urville		02EV416	-66.0000	141.3000	-229
Prk5919	CRIAN207-09	HQ560106	TAPrk5919P	H024	C		IE20095919	Museum National d'Histoire Naturelle, Paris	Echinodermata	Crinoidea	Comatulida	Antedonidae	Heliometrinae	Promachocrinus	Promachocrinus kerguelensis	Marc Eléaume, Lenaïg G. Hemery	M. Eléaume	CEAMARC (2007/08-V3)	RV Aurora Australis	Beam Trawl	12-Jan-2008	Terre Adélie	Mer Durmont d'Urville		02EV416	-66.0000	141.3000	-229
Prk5920	CRIAN208-09	HQ560107	TAPrk5920P	H005	B		IE20095920	Museum National d'Histoire Naturelle, Paris	Echinodermata	Crinoidea	Comatulida	Antedonidae	Heliometrinae	Promachocrinus	Promachocrinus kerguelensis	Marc Eléaume, Lenaïg G. Hemery	M. Eléaume	CEAMARC (2007/08-V3)	RV Aurora Australis	Beam Trawl	12-Jan-2008	Terre Adélie	Mer Durmont d'Urville		02EV416	-66.0000	141.3000	-229
Prk5921	CRIAN209-09	JN545507	TAPrk5921P	H003	E1		IE20095921	Museum National d'Histoire Naturelle, Paris	Echinodermata	Crinoidea	Comatulida	Antedonidae	Heliometrinae	Promachocrinus	Promachocrinus kerguelensis	Marc Eléaume, Lenaïg G. Hemery	M. Eléaume	CEAMARC (2007/08-V3)	RV Aurora Australis	Beam Trawl	12-Jan-2008	Terre Adélie	Mer Durmont d'Urville		02EV416	-66.0000	141.3000	-229
Prk5922	CRIAN210-09	HQ560108	TAPrk5922P	H025	B		IE20095922	Museum National d'Histoire Naturelle, Paris	Echinodermata	Crinoidea	Comatulida	Antedonidae	Heliometrinae	Promachocrinus	Promachocrinus kerguelensis	Marc Eléaume, Lenaïg G. Hemery	M. Eléaume	CEAMARC (2007/08-V3)	RV Aurora Australis	Beam Trawl	12-Jan-2008	Terre Adélie	Mer Durmont d'Urville		02EV416	-66.0000	141.3000	-229
Prk5923	CRIAN211-09	JN545506	TAPrk5923P	H022	D		IE20095923	Museum National d'Histoire Naturelle, Paris	Echinodermata	Crinoidea	Comatulida	Antedonidae	Heliometrinae	Promachocrinus	Promachocrinus kerguelensis	Marc Eléaume, Lenaïg G. Hemery	M. Eléaume	CEAMARC (2007/08-V3)	RV Aurora Australis	Beam Trawl	12-Jan-2008	Terre Adélie	Mer Durmont d'Urville		02EV416	-66.0000	141.3000	-229
Prk5924	CRIAN212-09	JN545505	TAPrk5924P	H006	E2		IE20095924	Museum National d'Histoire Naturelle, Paris	Echinodermata	Crinoidea	Comatulida	Antedonidae	Heliometrinae	Promachocrinus	Promachocrinus kerguelensis	Marc Eléaume, Lenaïg G. Hemery	M. Eléaume	CEAMARC (2007/08-V3)	RV Aurora Australis	Beam Trawl	12-Jan-2008	Terre Adélie	Mer Durmont d'Urville		02EV416	-66.0000	141.3000	-229
Prk5925	CRIAN213-09	HQ560109	TAPrk5925P	H006	E2		IE20095925	Museum National d'Histoire Naturelle, Paris	Echinodermata	Crinoidea	Comatulida	Antedonidae	Heliometrinae	Promachocrinus	Promachocrinus kerguelensis	Marc Eléaume, Lenaïg G. Hemery	M. Eléaume	CEAMARC (2007/08-V3)	RV Aurora Australis	Beam Trawl	12-Jan-2008	Terre Adélie	Mer Durmont d'Urville		02EV416	-66.0000	141.3000	-229
Prk209	CRIAN235-09	HQ560125	TAPrk209Pr	H009	C		IE2009209	Museum National d'Histoire Naturelle, Paris	Echinodermata	Crinoidea	Comatulida	Antedonidae	Heliometrinae	Promachocrinus	Promachocrinus kerguelensis	Marc Eléaume, Lenaïg G. Hemery	M. Eléaume	CEAMARC (2007/08-V3)	RV Aurora Australis	Beam Trawl	27-Dec-2007	Terre Adélie	Mer Durmont d'Urville		08EV126	-66.5500	142.2830	-365
Prk5946	CRIAN236-09	JN545531	TAPrk5946P	H010	C		IE20095946	Museum National d'Histoire Naturelle, Paris	Echinodermata	Crinoidea	Comatulida	Antedonidae	Heliometrinae	Promachocrinus	Promachocrinus kerguelensis	Marc Eléaume, Lenaïg G. Hemery	M. Eléaume	CEAMARC (2007/08-V3)	RV Aurora Australis	Beam Trawl	27-Dec-2007	Terre Adélie	Mer Durmont d'Urville		08EV126	-66.5500	142.2830	-365
Prk5947	CRIAN237-09	JN545530	TAPrk5947P	H010	C		IE20095947	Museum National d'Histoire Naturelle, Paris	Echinodermata	Crinoidea	Comatulida	Antedonidae	Heliometrinae	Promachocrinus	Promachocrinus kerguelensis	Marc Eléaume, Lenaïg G. Hemery	M. Eléaume	CEAMARC (2007/08-V3)	RV Aurora Australis	Beam Trawl	27-Dec-2007	Terre Adélie	Mer Durmont d'Urville		08EV126	-66.5500	142.2830	-365
Prk5948	CRIAN238-09	HQ560126	TAPrk5948P	H004	C		IE20095948	Museum National d'Histoire Naturelle, Paris	Echinodermata	Crinoidea	Comatulida	Antedonidae	Heliometrinae	Promachocrinus	Promachocrinus kerguelensis	Marc Eléaume, Lenaïg G. Hemery	M. Eléaume	CEAMARC (2007/08-V3)	RV Aurora Australis	Beam Trawl	27-Dec-2007	Terre Adélie	Mer Durmont d'Urville		08EV126	-66.5500	142.2830	-365
Prk5949	CRIAN239-09	HQ560127	TAPrk5949P	H001	B		IE20095949	Museum National d'Histoire Naturelle, Paris	Echinodermata	Crinoidea	Comatulida	Antedonidae	Heliometrinae	Promachocrinus	Promachocrinus kerguelensis	Marc Eléaume, Lenaïg G. Hemery	M. Eléaume	CEAMARC (2007/08-V3)	RV Aurora Australis	Beam Trawl	27-Dec-2007	Terre Adélie	Mer Durmont d'Urville		08EV126	-66.5500	142.2830	-365
Prk5950	CRIAN240-09	HQ560128	TAPrk5950P	H004	C		IE20095950	Museum National d'Histoire Naturelle, Paris	Echinodermata	Crinoidea	Comatulida	Antedonidae	Heliometrinae	Promachocrinus	Promachocrinus kerguelensis	Marc Eléaume, Lenaïg G. Hemery	M. Eléaume	CEAMARC (2007/08-V3)	RV Aurora Australis	Beam Trawl	27-Dec-2007	Terre Adélie	Mer Durmont d'Urville		08EV126	-66.5500	142.2830	-365
Prk5951	CRIAN241-09	HQ560129	TAPrk5951P	H005	B		IE20095951	Museum National d'Histoire Naturelle, Paris	Echinodermata	Crinoidea	Comatulida	Antedonidae	Heliometrinae	Promachocrinus	Promachocrinus kerguelensis	Marc Eléaume, Lenaïg G. Hemery	M. Eléaume	CEAMARC (2007/08-V3)	RV Aurora Australis	Beam Trawl	27-Dec-2007	Terre Adélie	Mer Durmont d'Urville		08EV126	-66.5500	142.2830	-365
Prk5952	CRIAN242-09	HQ560130	TAPrk5952P	H009	C		IE20095952	Museum National d'Histoire Naturelle, Paris	Echinodermata	Crinoidea	Comatulida	Antedonidae	Heliometrinae	Promachocrinus	Promachocrinus kerguelensis	Marc Eléaume, Lenaïg G. Hemery	M. Eléaume	CEAMARC (2007/08-V3)	RV Aurora Australis	Beam Trawl	27-Dec-2007	Terre Adélie	Mer Durmont d'Urville		08EV126	-66.5500	142.2830	-365
Prk5953	CRIAN243-09	HQ560131	TAPrk5953P	H009	C		IE20095953	Museum National d'Histoire Naturelle, Paris	Echinodermata	Crinoidea	Comatulida	Antedonidae	Heliometrinae	Promachocrinus	Promachocrinus kerguelensis	Marc Eléaume, Lenaïg G. Hemery	M. Eléaume	CEAMARC (2007/08-V3)	RV Aurora Australis	Beam Trawl	27-Dec-2007	Terre Adélie	Mer Durmont d'Urville		08EV126	-66.5500	142.2830	-365
Prk5954	CRIAN244-09	JN545499	TAPrk5954P	H009	C		IE20095954	Museum National d'Histoire Naturelle, Paris	Echinodermata	Crinoidea	Comatulida	Antedonidae	Heliometrinae	Promachocrinus	Promachocrinus kerguelensis	Marc Eléaume, Lenaïg G. Hemery	M. Eléaume	CEAMARC (2007/08-V3)	RV Aurora Australis	Beam Trawl	27-Dec-2007	Terre Adélie	Mer Durmont d'Urville		08EV126	-66.5500	142.2830	-365
Prk5955	CRIAN245-09	HQ560132	TAPrk5955P	H001	B		IE20095955	Museum National d'Histoire Naturelle, Paris	Echinodermata	Crinoidea	Comatulida	Antedonidae	Heliometrinae	Promachocrinus	Promachocrinus kerguelensis	Marc Eléaume, Lenaïg G. Hemery	M. Eléaume	CEAMARC (2007/08-V3)	RV Aurora Australis	Beam Trawl	27-Dec-2007	Terre Adélie	Mer Durmont d'Urville		08EV126	-66.5500	142.2830	-365
Prk5956	CRIAN246-09	HQ560133	TAPrk5956P	H008	C		IE20095956	Museum National d'Histoire Naturelle, Paris	Echinodermata	Crinoidea	Comatulida	Antedonidae	Heliometrinae	Promachocrinus	Promachocrinus kerguelensis	Marc Eléaume, Lenaïg G. Hemery	M. Eléaume	CEAMARC (2007/08-V3)	RV Aurora Australis	Beam Trawl	27-Dec-2007	Terre Adélie	Mer Durmont d'Urville		08EV126	-66.5500	142.2830	-365
Prk327	CRIAN247-09	JN545498	TAPrk327Pr	H008	C		IE2009327	Museum National d'Histoire Naturelle, Paris	Echinodermata	Crinoidea	Comatulida	Antedonidae	Heliometrinae	Promachocrinus	Promachocrinus kerguelensis	Marc Eléaume, Lenaïg G. Hemery	M. Eléaume	CEAMARC (2007/08-V3)	RV Aurora Australis	Beam Trawl	27-Dec-2007	Terre Adélie	Mer Durmont d'Urville		08EV126	-66.5500	142.2830	-365
Prk5927	CRIAN215-09	HQ560110	TAPrk5927P	H024	C		IE20095927	Museum National d'Histoire Naturelle, Paris	Echinodermata	Crinoidea	Comatulida	Antedonidae	Heliometrinae	Promachocrinus	Promachocrinus kerguelensis	Marc Eléaume, Lenaïg G. Hemery	M. Eléaume	CEAMARC (2007/08-V3)	RV Aurora Australis	Beam Trawl	26-Dec-2007	Terre Adélie	Mer Durmont d'Urville		05EV107	-66.3333	142.3000	-204
Prk5928	CRIAN216-09	HQ560111	TAPrk5928P	H015	A		IE20095928	Museum National d'Histoire Naturelle, Paris	Echinodermata	Crinoidea	Comatulida	Antedonidae	Heliometrinae	Promachocrinus	Promachocrinus kerguelensis	Marc Eléaume, Lenaïg G. Hemery	M. Eléaume	CEAMARC (2007/08-V3)	RV Aurora Australis	Beam Trawl	26-Dec-2007	Terre Adélie	Mer Durmont d'Urville		05EV107	-66.3333	142.3000	-204
Prk5929	CRIAN217-09	HQ560112	TAPrk5929P	H015	A		IE20095929	Museum National d'Histoire Naturelle, Paris	Echinodermata	Crinoidea	Comatulida	Antedonidae	Heliometrinae	Promachocrinus	Promachocrinus kerguelensis	Marc Eléaume, Lenaïg G. Hemery	M. Eléaume	CEAMARC (2007/08-V3)	RV Aurora Australis	Beam Trawl	26-Dec-2007	Terre Adélie	Mer Durmont d'Urville		05EV107	-66.3333	142.3000	-204
Prk5930	CRIAN218-09	HQ560113	TAPrk5930P	H015	A		IE20095930	Museum National d'Histoire Naturelle, Paris	Echinodermata	Crinoidea	Comatulida	Antedonidae	Heliometrinae	Promachocrinus	Promachocrinus kerguelensis	Marc Eléaume, Lenaïg G. Hemery	M. Eléaume	CEAMARC (2007/08-V3)	RV Aurora Australis	Beam Trawl	26-Dec-2007	Terre Adélie	Mer Durmont d'Urville		05EV107	-66.3333	142.3000	-204
Prk5931	CRIAN219-09	HQ560114	TAPrk5931P	H007	A		IE20095931	Museum National d'Histoire Naturelle, Paris	Echinodermata	Crinoidea	Comatulida	Antedonidae	Heliometrinae	Promachocrinus	Promachocrinus kerguelensis	Marc Eléaume, Lenaïg G. Hemery	M. Eléaume	CEAMARC (2007/08-V3)	RV Aurora Australis	Beam Trawl	26-Dec-2007	Terre Adélie	Mer Durmont d'Urville		05EV107	-66.3333	142.3000	-204
Prk5932	CRIAN220-09	JN545503	TAPrk5932P	H007	A		IE20095932	Museum National d'Histoire Naturelle, Paris	Echinodermata	Crinoidea	Comatulida	Antedonidae	Heliometrinae	Promachocrinus	Promachocrinus kerguelensis	Marc Eléaume, Lenaïg G. Hemery	M. Eléaume	CEAMARC (2007/08-V3)	RV Aurora Australis	Beam Trawl	26-Dec-2007	Terre Adélie	Mer Durmont d'Urville		05EV107	-66.3333	142.3000	-204
Prk5933	CRIAN221-09	HQ560115	TAPrk5933P	H007	A		IE20095933	Museum National d'Histoire Naturelle, Paris	Echinodermata	Crinoidea	Comatulida	Antedonidae	Heliometrinae	Promachocrinus	Promachocrinus kerguelensis	Marc Eléaume, Lenaïg G. Hemery	M. Eléaume	CEAMARC (2007/08-V3)	RV Aurora Australis	Beam Trawl	26-Dec-2007	Terre Adélie	Mer Durmont d'Urville		05EV107	-66.3333	142.3000	-204
Prk5934	CRIAN222-09	HQ560116	TAPrk5934P	H007	A		IE20095934	Museum National d'Histoire Naturelle, Paris	Echinodermata	Crinoidea	Comatulida	Antedonidae	Heliometrinae	Promachocrinus	Promachocrinus kerguelensis	Marc Eléaume, Lenaïg G. Hemery	M. Eléaume	CEAMARC (2007/08-V3)	RV Aurora Australis	Beam Trawl	26-Dec-2007	Terre Adélie	Mer Durmont d'Urville		05EV107	-66.3333	142.3000	-204
Prk5935	CRIAN223-09	JN545502	TAPrk5935P	H026	A		IE20095935	Museum National d'Histoire Naturelle, Paris	Echinodermata	Crinoidea	Comatulida	Antedonidae	Heliometrinae	Promachocrinus	Promachocrinus kerguelensis	Marc Eléaume, Lenaïg G. Hemery	M. Eléaume	CEAMARC (2007/08-V3)	RV Aurora Australis	Beam Trawl	26-Dec-2007	Terre Adélie	Mer Durmont d'Urville		05EV107	-66.3333	142.3000	-204
Prk5936	CRIAN224-09	JN545501	TAPrk5936P	H007	A		IE20095936	Museum National d'Histoire Naturelle, Paris	Echinodermata	Crinoidea	Comatulida	Antedonidae	Heliometrinae	Promachocrinus	Promachocrinus kerguelensis	Marc Eléaume, Lenaïg G. Hemery	M. Eléaume	CEAMARC (2007/08-V3)	RV Aurora Australis	Beam Trawl	26-Dec-2007	Terre Adélie	Mer Durmont d'Urville		05EV107	-66.3333	142.3000	-204
Prk233	CRIAN225-09	HQ560117	TAPrk233Pr	H007	A		IE2009233	Museum National d'Histoire Naturelle, Paris	Echinodermata	Crinoidea	Comatulida	Antedonidae	Heliometrinae	Promachocrinus	Promachocrinus kerguelensis	Marc Eléaume, Lenaïg G. Hemery	M. Eléaume	CEAMARC (2007/08-V3)	RV Aurora Australis	Beam Trawl	26-Dec-2007	Terre Adélie	Mer Durmont d'Urville		05EV107	-66.3333	142.3000	-204
Prk5937	CRIAN226-09	JN545500	TAPrk5937P	H007	A		IE20095937	Museum National d'Histoire Naturelle, Paris	Echinodermata	Crinoidea	Comatulida	Antedonidae	Heliometrinae	Promachocrinus	Promachocrinus kerguelensis	Marc Eléaume, Lenaïg G. Hemery	M. Eléaume	CEAMARC (2007/08-V3)	RV Aurora Australis	Beam Trawl	26-Dec-2007	Terre Adélie	Mer Durmont d'Urville		05EV107	-66.3333	142.3000	-204
Prk5938	CRIAN227-09	HQ560118	TAPrk5938P	H027	A		IE20095938	Museum National d'Histoire Naturelle, Paris	Echinodermata	Crinoidea	Comatulida	Antedonidae	Heliometrinae	Promachocrinus	Promachocrinus kerguelensis	Marc Eléaume, Lenaïg G. Hemery	M. Eléaume	CEAMARC (2007/08-V3)	RV Aurora Australis	Beam Trawl	26-Dec-2007	Terre Adélie	Mer Durmont d'Urville		05EV107	-66.3333	142.3000	-204
Prk5939	CRIAN228-09	HQ560119	TAPrk5939P	H007	A		IE20095939	Museum National d'Histoire Naturelle, Paris	Echinodermata	Crinoidea	Comatulida	Antedonidae	Heliometrinae	Promachocrinus	Promachocrinus kerguelensis	Marc Eléaume, Lenaïg G. Hemery	M. Eléaume	CEAMARC (2007/08-V3)	RV Aurora Australis	Beam Trawl	26-Dec-2007	Terre Adélie	Mer Durmont d'Urville		05EV107	-66.3333	142.3000	-204
Prk5940	CRIAN229-09	HQ560120	TAPrk5940P	H028	A		IE20095940	Museum National d'Histoire Naturelle, Paris	Echinodermata	Crinoidea	Comatulida	Antedonidae	Heliometrinae	Promachocrinus	Promachocrinus kerguelensis	Marc Eléaume, Lenaïg G. Hemery	M. Eléaume	CEAMARC (2007/08-V3)	RV Aurora Australis	Beam Trawl	26-Dec-2007	Terre Adélie	Mer Durmont d'Urville		05EV107	-66.3333	142.3000	-204
Prk5941	CRIAN230-09	HQ560121	TAPrk5941P	H007	A		IE20095941	Museum National d'Histoire Naturelle, Paris	Echinodermata	Crinoidea	Comatulida	Antedonidae	Heliometrinae	Promachocrinus	Promachocrinus kerguelensis	Marc Eléaume, Lenaïg G. Hemery	M. Eléaume	CEAMARC (2007/08-V3)	RV Aurora Australis	Beam Trawl	26-Dec-2007	Terre Adélie	Mer Durmont d'Urville		05EV107	-66.3333	142.3000	-204
Prk5942	CRIAN231-09	HQ560122	TAPrk5942P	H015	A		IE20095942	Museum National d'Histoire Naturelle, Paris	Echinodermata	Crinoidea	Comatulida	Antedonidae	Heliometrinae	Promachocrinus	Promachocrinus kerguelensis	Marc Eléaume, Lenaïg G. Hemery	M. Eléaume	CEAMARC (2007/08-V3)	RV Aurora Australis	Beam Trawl	26-Dec-2007	Terre Adélie	Mer Durmont d'Urville		05EV107	-66.3333	142.3000	-204
Prk5943	CRIAN232-09	HQ560123	TAPrk5943P	H007	A		IE20095943	Museum National d'Histoire Naturelle, Paris	Echinodermata	Crinoidea	Comatulida	Antedonidae	Heliometrinae	Promachocrinus	Promachocrinus kerguelensis	Marc Eléaume, Lenaïg G. Hemery	M. Eléaume	CEAMARC (2007/08-V3)	RV Aurora Australis	Beam Trawl	26-Dec-2007	Terre Adélie	Mer Durmont d'Urville		05EV107	-66.3333	142.3000	-204
Prk5944	CRIAN233-09	HQ560124	TAPrk5944P	H029	A		IE20095944	Museum National d'Histoire Naturelle, Paris	Echinodermata	Crinoidea	Comatulida	Antedonidae	Heliometrinae	Promachocrinus	Promachocrinus kerguelensis	Marc Eléaume, Lenaïg G. Hemery	M. Eléaume	CEAMARC (2007/08-V3)	RV Aurora Australis	Beam Trawl	26-Dec-2007	Terre Adélie	Mer Durmont d'Urville		05EV107	-66.3333	142.3000	-204
Prk5945	CRIAN234-09	JN545532	TAPrk5945P	H030	A		IE20095945	Museum National d'Histoire Naturelle, Paris	Echinodermata	Crinoidea	Comatulida	Antedonidae	Heliometrinae	Promachocrinus	Promachocrinus kerguelensis	Marc Eléaume, Lenaïg G. Hemery	M. Eléaume	CEAMARC (2007/08-V3)	RV Aurora Australis	Beam Trawl	26-Dec-2007	Terre Adélie	Mer Durmont d'Urville		05EV107	-66.3333	142.3000	-204
Prk5975	CRIAN274-09	HQ560155	TAPrk5975P	H015	A		IE20095975	Museum National d'Histoire Naturelle, Paris	Echinodermata	Crinoidea	Comatulida	Antedonidae	Heliometrinae	Promachocrinus	Promachocrinus kerguelensis	Marc Eléaume, Lenaïg G. Hemery	M. Eléaume	CEAMARC (2007/08-V3)	RV Aurora Australis	Beam Trawl	26-Dec-2007	Terre Adélie	Mer Durmont d'Urville		05EV107	-66.3333	142.3000	-204
Prk5958	CRIAN251-09	HQ560135	TAPrk5958P	H002	D		IE20095958	Museum National d'Histoire Naturelle, Paris	Echinodermata	Crinoidea	Comatulida	Antedonidae	Heliometrinae	Promachocrinus	Promachocrinus kerguelensis	Marc Eléaume, Lenaïg G. Hemery	M. Eléaume	CEAMARC (2007/08-V3)	RV Aurora Australis	Beam Trawl	28-Dec-2007	Terre Adélie	Mer Durmont d'Urville		41EV161	-66.7333	142.6170	-442
Prk5959	CRIAN252-09	HQ560136	TAPrk5959P	H018	D		IE20095959	Museum National d'Histoire Naturelle, Paris	Echinodermata	Crinoidea	Comatulida	Antedonidae	Heliometrinae	Promachocrinus	Promachocrinus kerguelensis	Marc Eléaume, Lenaïg G. Hemery	M. Eléaume	CEAMARC (2007/08-V3)	RV Aurora Australis	Beam Trawl	28-Dec-2007	Terre Adélie	Mer Durmont d'Urville		41EV161	-66.7333	142.6170	-442
Prk5960	CRIAN253-09	HQ560137	TAPrk5960P	H002	D		IE20095960	Museum National d'Histoire Naturelle, Paris	Echinodermata	Crinoidea	Comatulida	Antedonidae	Heliometrinae	Promachocrinus	Promachocrinus kerguelensis	Marc Eléaume, Lenaïg G. Hemery	M. Eléaume	CEAMARC (2007/08-V3)	RV Aurora Australis	Beam Trawl	28-Dec-2007	Terre Adélie	Mer Durmont d'Urville		41EV161	-66.7333	142.6170	-442
Prk5961	CRIAN254-09	HQ560138	TAPrk5961P	H002	D		IE20095961	Museum National d'Histoire Naturelle, Paris	Echinodermata	Crinoidea	Comatulida	Antedonidae	Heliometrinae	Promachocrinus	Promachocrinus kerguelensis	Marc Eléaume, Lenaïg G. Hemery	M. Eléaume	CEAMARC (2007/08-V3)	RV Aurora Australis	Beam Trawl	28-Dec-2007	Terre Adélie	Mer Durmont d'Urville		41EV161	-66.7333	142.6170	-442
Prk5962	CRIAN255-09	HQ560139	TAPrk5962P	H031	D		IE20095962	Museum National d'Histoire Naturelle, Paris	Echinodermata	Crinoidea	Comatulida	Antedonidae	Heliometrinae	Promachocrinus	Promachocrinus kerguelensis	Marc Eléaume, Lenaïg G. Hemery	M. Eléaume	CEAMARC (2007/08-V3)	RV Aurora Australis	Beam Trawl	28-Dec-2007	Terre Adélie	Mer Durmont d'Urville		41EV161	-66.7333	142.6170	-442
Prk227	CRIAN258-09	HQ560141	TAPrk227Pr	H003	E1		IE2009227	Museum National d'Histoire Naturelle, Paris	Echinodermata	Crinoidea	Comatulida	Antedonidae	Heliometrinae	Promachocrinus	Promachocrinus kerguelensis	Marc Eléaume, Lenaïg G. Hemery	M. Eléaume	CEAMARC (2007/08-V3)	RV Aurora Australis	Beam Trawl	28-Dec-2007	Terre Adélie	Mer Durmont d'Urville		41EV161	-66.7333	142.6170	-442
Prk5968	CRIAN263-09	HQ560145	TAPrk5968P	H022	D		IE20095968	Museum National d'Histoire Naturelle, Paris	Echinodermata	Crinoidea	Comatulida	Antedonidae	Heliometrinae	Promachocrinus	Promachocrinus kerguelensis	Marc Eléaume, Lenaïg G. Hemery	M. Eléaume	CEAMARC (2007/08-V3)	RV Aurora Australis	Beam Trawl	22-Dec-2007	Terre Adélie	Mer Durmont d'Urville		27EV33	-65.9833	142.6330	-426
Prk207	CRIAN264-09	HQ560146	TAPrk207Pr	H005	B		IE2009207	Museum National d'Histoire Naturelle, Paris	Echinodermata	Crinoidea	Comatulida	Antedonidae	Heliometrinae	Promachocrinus	Promachocrinus kerguelensis	Marc Eléaume, Lenaïg G. Hemery	M. Eléaume	CEAMARC (2007/08-V3)	RV Aurora Australis	Beam Trawl	22-Dec-2007	Terre Adélie	Mer Durmont d'Urville		27EV33	-65.9833	142.6330	-426
Prk5969	CRIAN265-09	HQ560147	TAPrk5969P	H005	B		IE20095969	Museum National d'Histoire Naturelle, Paris	Echinodermata	Crinoidea	Comatulida	Antedonidae	Heliometrinae	Promachocrinus	Promachocrinus kerguelensis	Marc Eléaume, Lenaïg G. Hemery	M. Eléaume	CEAMARC (2007/08-V3)	RV Aurora Australis	Beam Trawl	22-Dec-2007	Terre Adélie	Mer Durmont d'Urville		27EV33	-65.9833	142.6330	-426
Prk5970	CRIAN266-09	HQ560148	TAPrk5970P	H004	C		IE20095970	Museum National d'Histoire Naturelle, Paris	Echinodermata	Crinoidea	Comatulida	Antedonidae	Heliometrinae	Promachocrinus	Promachocrinus kerguelensis	Marc Eléaume, Lenaïg G. Hemery	M. Eléaume	CEAMARC (2007/08-V3)	RV Aurora Australis	Beam Trawl	22-Dec-2007	Terre Adélie	Mer Durmont d'Urville		27EV33	-65.9833	142.6330	-426
Prk5971	CRIAN267-09	HQ560149	TAPrk5971P	H008	C		IE20095971	Museum National d'Histoire Naturelle, Paris	Echinodermata	Crinoidea	Comatulida	Antedonidae	Heliometrinae	Promachocrinus	Promachocrinus kerguelensis	Marc Eléaume, Lenaïg G. Hemery	M. Eléaume	CEAMARC (2007/08-V3)	RV Aurora Australis	Beam Trawl	22-Dec-2007	Terre Adélie	Mer Durmont d'Urville		27EV33	-65.9833	142.6330	-426
Prk5972	CRIAN268-09	JN545493	TAPrk5972P	H001	B		IE20095972	Museum National d'Histoire Naturelle, Paris	Echinodermata	Crinoidea	Comatulida	Antedonidae	Heliometrinae	Promachocrinus	Promachocrinus kerguelensis	Marc Eléaume, Lenaïg G. Hemery	M. Eléaume	CEAMARC (2007/08-V3)	RV Aurora Australis	Beam Trawl	22-Dec-2007	Terre Adélie	Mer Durmont d'Urville		27EV33	-65.9833	142.6330	-426
Prk5973	CRIAN269-09	HQ560150	TAPrk5973P	H010	C		IE20095973	Museum National d'Histoire Naturelle, Paris	Echinodermata	Crinoidea	Comatulida	Antedonidae	Heliometrinae	Promachocrinus	Promachocrinus kerguelensis	Marc Eléaume, Lenaïg G. Hemery	M. Eléaume	CEAMARC (2007/08-V3)	RV Aurora Australis	Beam Trawl	22-Dec-2007	Terre Adélie	Mer Durmont d'Urville		27EV33	-65.9833	142.6330	-426
Prk5974	CRIAN270-09	HQ560151	TAPrk5974P	H004	C		IE20095974	Museum National d'Histoire Naturelle, Paris	Echinodermata	Crinoidea	Comatulida	Antedonidae	Heliometrinae	Promachocrinus	Promachocrinus kerguelensis	Marc Eléaume, Lenaïg G. Hemery	M. Eléaume	CEAMARC (2007/08-V3)	RV Aurora Australis	Beam Trawl	22-Dec-2007	Terre Adélie	Mer Durmont d'Urville		27EV33	-65.9833	142.6330	-426
Prk213	CRIAN271-09	HQ560152	TAPrk213Pr	H008	C		IE2009213	Museum National d'Histoire Naturelle, Paris	Echinodermata	Crinoidea	Comatulida	Antedonidae	Heliometrinae	Promachocrinus	Promachocrinus kerguelensis	Marc Eléaume, Lenaïg G. Hemery	M. Eléaume	CEAMARC (2007/08-V3)	RV Aurora Australis	Beam Trawl	22-Dec-2007	Terre Adélie	Mer Durmont d'Urville		27EV33	-65.9833	142.6330	-426
Prk5976	CRIAN272-09	HQ560153	TAPrk5976P	H022	D		IE20095976	Museum National d'Histoire Naturelle, Paris	Echinodermata	Crinoidea	Comatulida	Antedonidae	Heliometrinae	Promachocrinus	Promachocrinus kerguelensis	Marc Eléaume, Lenaïg G. Hemery	M. Eléaume	CEAMARC (2007/08-V3)	RV Aurora Australis	Beam Trawl	22-Dec-2007	Terre Adélie	Mer Durmont d'Urville		27EV33	-65.9833	142.6330	-426
Prk5977	CRIAN273-09	HQ560154	TAPrk5977P	H010	C		IE20095977	Museum National d'Histoire Naturelle, Paris	Echinodermata	Crinoidea	Comatulida	Antedonidae	Heliometrinae	Promachocrinus	Promachocrinus kerguelensis	Marc Eléaume, Lenaïg G. Hemery	M. Eléaume	CEAMARC (2007/08-V3)	RV Aurora Australis	Beam Trawl	22-Dec-2007	Terre Adélie	Mer Durmont d'Urville		27EV33	-65.9833	142.6330	-426
Prk5978	CRIAN275-09	HQ560156	TAPrk5978P	H008	C		IE20095978	Museum National d'Histoire Naturelle, Paris	Echinodermata	Crinoidea	Comatulida	Antedonidae	Heliometrinae	Promachocrinus	Promachocrinus kerguelensis	Marc Eléaume, Lenaïg G. Hemery	M. Eléaume	CEAMARC (2007/08-V3)	RV Aurora Australis	Beam Trawl	22-Dec-2007	Terre Adélie	Mer Durmont d'Urville		27EV33	-65.9833	142.6330	-426
Prk5979	CRIAN276-09	HQ560157	TAPrk5979P	H022	D		IE20095979	Museum National d'Histoire Naturelle, Paris	Echinodermata	Crinoidea	Comatulida	Antedonidae	Heliometrinae	Promachocrinus	Promachocrinus kerguelensis	Marc Eléaume, Lenaïg G. Hemery	M. Eléaume	CEAMARC (2007/08-V3)	RV Aurora Australis	Beam Trawl	22-Dec-2007	Terre Adélie	Mer Durmont d'Urville		27EV33	-65.9833	142.6330	-426
Prk5980	CRIAN277-09	HQ560158	TAPrk5980P	H001	B		IE20095980	Museum National d'Histoire Naturelle, Paris	Echinodermata	Crinoidea	Comatulida	Antedonidae	Heliometrinae	Promachocrinus	Promachocrinus kerguelensis	Marc Eléaume, Lenaïg G. Hemery	M. Eléaume	CEAMARC (2007/08-V3)	RV Aurora Australis	Beam Trawl	22-Dec-2007	Terre Adélie	Mer Durmont d'Urville		27EV33	-65.9833	142.6330	-426
Prk5981	CRIAN278-09	HQ560159	TAPrk5981P	H008	C		IE20095981	Museum National d'Histoire Naturelle, Paris	Echinodermata	Crinoidea	Comatulida	Antedonidae	Heliometrinae	Promachocrinus	Promachocrinus kerguelensis	Marc Eléaume, Lenaïg G. Hemery	M. Eléaume	CEAMARC (2007/08-V3)	RV Aurora Australis	Beam Trawl	22-Dec-2007	Terre Adélie	Mer Durmont d'Urville		27EV33	-65.9833	142.6330	-426
Prk5982	CRIAN279-09	HQ560160	TAPrk5982P	H008	C		IE20095982	Museum National d'Histoire Naturelle, Paris	Echinodermata	Crinoidea	Comatulida	Antedonidae	Heliometrinae	Promachocrinus	Promachocrinus kerguelensis	Marc Eléaume, Lenaïg G. Hemery	M. Eléaume	CEAMARC (2007/08-V3)	RV Aurora Australis	Beam Trawl	22-Dec-2007	Terre Adélie	Mer Durmont d'Urville		27EV33	-65.9833	142.6330	-426
Prk239	CRIAN280-09	HQ560161	TAPrk239Pr	H010	C		IE2009239	Museum National d'Histoire Naturelle, Paris	Echinodermata	Crinoidea	Comatulida	Antedonidae	Heliometrinae	Promachocrinus	Promachocrinus kerguelensis	Marc Eléaume, Lenaïg G. Hemery	M. Eléaume	CEAMARC (2007/08-V3)	RV Aurora Australis	Beam Trawl	22-Dec-2007	Terre Adélie	Mer Durmont d'Urville		27EV33	-65.9833	142.6330	-426
Prk6147	CRIAN472-09	HQ560327	TAPrk6147P	H010	C		IE20096147	Museum National d'Histoire Naturelle, Paris	Echinodermata	Crinoidea	Comatulida	Antedonidae	Heliometrinae	Promachocrinus	Promachocrinus kerguelensis	Marc Eléaume, Lenaïg G. Hemery	M. Eléaume	CEAMARC (2007/08-V3)	RV Aurora Australis	Beam Trawl	22-Dec-2007	Terre Adélie	Mer Durmont d'Urville		27EV33	-65.9833	142.6330	-426
Prk6148	CRIAN473-09	HQ560328	TAPrk6148P	H010	C		IE20096148	Museum National d'Histoire Naturelle, Paris	Echinodermata	Crinoidea	Comatulida	Antedonidae	Heliometrinae	Promachocrinus	Promachocrinus kerguelensis	Marc Eléaume, Lenaïg G. Hemery	M. Eléaume	CEAMARC (2007/08-V3)	RV Aurora Australis	Beam Trawl	22-Dec-2007	Terre Adélie	Mer Durmont d'Urville		27EV33	-65.9833	142.6330	-426
Prk6149	CRIAN474-09	HQ560329	TAPrk6149P	H014	B		IE20096149	Museum National d'Histoire Naturelle, Paris	Echinodermata	Crinoidea	Comatulida	Antedonidae	Heliometrinae	Promachocrinus	Promachocrinus kerguelensis	Marc Eléaume, Lenaïg G. Hemery	M. Eléaume	CEAMARC (2007/08-V3)	RV Aurora Australis	Beam Trawl	22-Dec-2007	Terre Adélie	Mer Durmont d'Urville		27EV33	-65.9833	142.6330	-426
Prk306	CRIAN475-09	HQ560330	TAPrk306Pr	H009	C		IE2009306	Museum National d'Histoire Naturelle, Paris	Echinodermata	Crinoidea	Comatulida	Antedonidae	Heliometrinae	Promachocrinus	Promachocrinus kerguelensis	Marc Eléaume, Lenaïg G. Hemery	M. Eléaume	CEAMARC (2007/08-V3)	RV Aurora Australis	Beam Trawl	22-Dec-2007	Terre Adélie	Mer Durmont d'Urville		27EV33	-65.9833	142.6330	-426
Sm4840	CRIRS776-09	HM398725	TASm4840Pr	H018	D		IE20094840	Museum National d'Histoire Naturelle, Paris	Echinodermata	Crinoidea	Comatulida	Antedonidae	Heliometrinae	Promachocrinus	Promachocrinus kerguelensis	Marc Eléaume, Lenaïg G. Hemery	M. Eléaume	CEAMARC (2007/08-V3)	RV Aurora Australis	Beam Trawl	22-Dec-2007	Terre Adélie	Mer Durmont d'Urville		27EV33	-65.9833	142.6330	-426
Prk5965	CRIAN259-09	JN545494	TAPrk5965P	H032	B		IE20095965	Museum National d'Histoire Naturelle, Paris	Echinodermata	Crinoidea	Comatulida	Antedonidae	Heliometrinae	Promachocrinus	Promachocrinus kerguelensis	Marc Eléaume, Lenaïg G. Hemery	M. Eléaume	CEAMARC (2007/08-V3)	RV Aurora Australis	Beam Trawl	28-Dec-2007	Terre Adélie	Mer Durmont d'Urville		42EV167	-66.8833	142.6500	-262
Prk5966	CRIAN260-09	HQ560142	TAPrk5966P	H009	C		IE20095966	Museum National d'Histoire Naturelle, Paris	Echinodermata	Crinoidea	Comatulida	Antedonidae	Heliometrinae	Promachocrinus	Promachocrinus kerguelensis	Marc Eléaume, Lenaïg G. Hemery	M. Eléaume	CEAMARC (2007/08-V3)	RV Aurora Australis	Beam Trawl	28-Dec-2007	Terre Adélie	Mer Durmont d'Urville		42EV167	-66.8833	142.6500	-262
Prk5967	CRIAN261-09	HQ560143	TAPrk5967P	H009	C		IE20095967	Museum National d'Histoire Naturelle, Paris	Echinodermata	Crinoidea	Comatulida	Antedonidae	Heliometrinae	Promachocrinus	Promachocrinus kerguelensis	Marc Eléaume, Lenaïg G. Hemery	M. Eléaume	CEAMARC (2007/08-V3)	RV Aurora Australis	Beam Trawl	28-Dec-2007	Terre Adélie	Mer Durmont d'Urville		42EV167	-66.8833	142.6500	-262
Prk320	CRIAN262-09	HQ560144	TAPrk320Pr	H006	E2		IE2009320	Museum National d'Histoire Naturelle, Paris	Echinodermata	Crinoidea	Comatulida	Antedonidae	Heliometrinae	Promachocrinus	Promachocrinus kerguelensis	Marc Eléaume, Lenaïg G. Hemery	M. Eléaume	CEAMARC (2007/08-V3)	RV Aurora Australis	Beam Trawl	28-Dec-2007	Terre Adélie	Mer Durmont d'Urville		42EV167	-66.8833	142.6500	-262
Prk208	CRIAN248-09	JN545497	TAPrk208Pr	H006	E2		IE2009208	Museum National d'Histoire Naturelle, Paris	Echinodermata	Crinoidea	Comatulida	Antedonidae	Heliometrinae	Promachocrinus	Promachocrinus kerguelensis	Marc Eléaume, Lenaïg G. Hemery	M. Eléaume	CEAMARC (2007/08-V3)	RV Aurora Australis	Beam Trawl	26-Dec-2007	Terre Adélie	Mer Durmont d'Urville		06EV103	-66.3167	142.7000	-382
Prk295	CRIAN250-09	HQ560134	TAPrk295Pr	H008	C		IE2009295	Museum National d'Histoire Naturelle, Paris	Echinodermata	Crinoidea	Comatulida	Antedonidae	Heliometrinae	Promachocrinus	Promachocrinus kerguelensis	Marc Eléaume, Lenaïg G. Hemery	M. Eléaume	CEAMARC (2007/08-V3)	RV Aurora Australis	Beam Trawl	26-Dec-2007	Terre Adélie	Mer Durmont d'Urville		06EV103	-66.3167	142.7000	-382
Sm5473	CRIAN060-09	HQ559962	TASm5473Pr	H002	D		IE20095473	Museum National d'Histoire Naturelle, Paris	Echinodermata	Crinoidea	Comatulida	Antedonidae	Heliometrinae	Promachocrinus	Promachocrinus kerguelensis	Marc Eléaume, Lenaïg G. Hemery	M. Eléaume	CEAMARC (2007/08-V3)	RV Aurora Australis	Beam Trawl	26-Dec-2007	Terre Adélie	Mer Durmont d'Urville		06EV103	-66.3167	142.7000	-382
Prk6004	CRIAN304-09	JN545491	TAPrk6004P	H006	E2		IE20096004	Museum National d'Histoire Naturelle, Paris	Echinodermata	Crinoidea	Comatulida	Antedonidae	Heliometrinae	Promachocrinus	Promachocrinus kerguelensis	Marc Eléaume, Lenaïg G. Hemery	M. Eléaume	CEAMARC (2007/08-V3)	RV Aurora Australis	Beam Trawl	25-Dec-2007	Terre Adélie	Mer Durmont d'Urville		61EV78	-66.3333	142.9000	-559
Prk294	CRIAN305-09	HQ560184	TAPrk294Pr	H010	C		IE2009294	Museum National d'Histoire Naturelle, Paris	Echinodermata	Crinoidea	Comatulida	Antedonidae	Heliometrinae	Promachocrinus	Promachocrinus kerguelensis	Marc Eléaume, Lenaïg G. Hemery	M. Eléaume	CEAMARC (2007/08-V3)	RV Aurora Australis	Beam Trawl	25-Dec-2007	Terre Adélie	Mer Durmont d'Urville		61EV78	-66.3333	142.9000	-559
Prk5983	CRIAN281-09	HQ560162	TAPrk5983P	H024	C		IE20095983	Museum National d'Histoire Naturelle, Paris	Echinodermata	Crinoidea	Comatulida	Antedonidae	Heliometrinae	Promachocrinus	Promachocrinus kerguelensis	Marc Eléaume, Lenaïg G. Hemery	M. Eléaume	CEAMARC (2007/08-V3)	RV Aurora Australis	Beam Trawl	04-Jan-2008	Terre Adélie	Mer Durmont d'Urville		63EV314	-65.8333	142.9830	-423
Prk5984	CRIAN282-09	HQ560163	TAPrk5984P	H034	C		IE20095984	Museum National d'Histoire Naturelle, Paris	Echinodermata	Crinoidea	Comatulida	Antedonidae	Heliometrinae	Promachocrinus	Promachocrinus kerguelensis	Marc Eléaume, Lenaïg G. Hemery	M. Eléaume	CEAMARC (2007/08-V3)	RV Aurora Australis	Beam Trawl	04-Jan-2008	Terre Adélie	Mer Durmont d'Urville		63EV314	-65.8333	142.9830	-423
Prk5985	CRIAN283-09	HQ560164	TAPrk5985P	H003	E1		IE20095985	Museum National d'Histoire Naturelle, Paris	Echinodermata	Crinoidea	Comatulida	Antedonidae	Heliometrinae	Promachocrinus	Promachocrinus kerguelensis	Marc Eléaume, Lenaïg G. Hemery	M. Eléaume	CEAMARC (2007/08-V3)	RV Aurora Australis	Beam Trawl	04-Jan-2008	Terre Adélie	Mer Durmont d'Urville		63EV314	-65.8333	142.9830	-423
Prk5986	CRIAN284-09	HQ560165	TAPrk5986P	H009	C		IE20095986	Museum National d'Histoire Naturelle, Paris	Echinodermata	Crinoidea	Comatulida	Antedonidae	Heliometrinae	Promachocrinus	Promachocrinus kerguelensis	Marc Eléaume, Lenaïg G. Hemery	M. Eléaume	CEAMARC (2007/08-V3)	RV Aurora Australis	Beam Trawl	04-Jan-2008	Terre Adélie	Mer Durmont d'Urville		63EV314	-65.8333	142.9830	-423
Prk5987	CRIAN285-09	HQ560166	TAPrk5987P	H009	C		IE20095987	Museum National d'Histoire Naturelle, Paris	Echinodermata	Crinoidea	Comatulida	Antedonidae	Heliometrinae	Promachocrinus	Promachocrinus kerguelensis	Marc Eléaume, Lenaïg G. Hemery	M. Eléaume	CEAMARC (2007/08-V3)	RV Aurora Australis	Beam Trawl	04-Jan-2008	Terre Adélie	Mer Durmont d'Urville		63EV314	-65.8333	142.9830	-423
Prk5988	CRIAN286-09	HQ560167	TAPrk5988P	H010	C		IE20095988	Museum National d'Histoire Naturelle, Paris	Echinodermata	Crinoidea	Comatulida	Antedonidae	Heliometrinae	Promachocrinus	Promachocrinus kerguelensis	Marc Eléaume, Lenaïg G. Hemery	M. Eléaume	CEAMARC (2007/08-V3)	RV Aurora Australis	Beam Trawl	04-Jan-2008	Terre Adélie	Mer Durmont d'Urville		63EV314	-65.8333	142.9830	-423
Prk5989	CRIAN287-09	HQ560168	TAPrk5989P	H010	C		IE20095989	Museum National d'Histoire Naturelle, Paris	Echinodermata	Crinoidea	Comatulida	Antedonidae	Heliometrinae	Promachocrinus	Promachocrinus kerguelensis	Marc Eléaume, Lenaïg G. Hemery	M. Eléaume	CEAMARC (2007/08-V3)	RV Aurora Australis	Beam Trawl	04-Jan-2008	Terre Adélie	Mer Durmont d'Urville		63EV314	-65.8333	142.9830	-423
Prk5990	CRIAN288-09	HQ560169	TAPrk5990P	H010	C		IE20095990	Museum National d'Histoire Naturelle, Paris	Echinodermata	Crinoidea	Comatulida	Antedonidae	Heliometrinae	Promachocrinus	Promachocrinus kerguelensis	Marc Eléaume, Lenaïg G. Hemery	M. Eléaume	CEAMARC (2007/08-V3)	RV Aurora Australis	Beam Trawl	04-Jan-2008	Terre Adélie	Mer Durmont d'Urville		63EV314	-65.8333	142.9830	-423
Prk5991	CRIAN289-09	HQ560170	TAPrk5991P	H035	C		IE20095991	Museum National d'Histoire Naturelle, Paris	Echinodermata	Crinoidea	Comatulida	Antedonidae	Heliometrinae	Promachocrinus	Promachocrinus kerguelensis	Marc Eléaume, Lenaïg G. Hemery	M. Eléaume	CEAMARC (2007/08-V3)	RV Aurora Australis	Beam Trawl	04-Jan-2008	Terre Adélie	Mer Durmont d'Urville		63EV314	-65.8333	142.9830	-423
Prk5992	CRIAN290-09	HQ560171	TAPrk5992P	H010	C		IE20095992	Museum National d'Histoire Naturelle, Paris	Echinodermata	Crinoidea	Comatulida	Antedonidae	Heliometrinae	Promachocrinus	Promachocrinus kerguelensis	Marc Eléaume, Lenaïg G. Hemery	M. Eléaume	CEAMARC (2007/08-V3)	RV Aurora Australis	Beam Trawl	04-Jan-2008	Terre Adélie	Mer Durmont d'Urville		63EV314	-65.8333	142.9830	-423
Prk5993	CRIAN291-09	HQ560172	TAPrk5993P	H008	C		IE20095993	Museum National d'Histoire Naturelle, Paris	Echinodermata	Crinoidea	Comatulida	Antedonidae	Heliometrinae	Promachocrinus	Promachocrinus kerguelensis	Marc Eléaume, Lenaïg G. Hemery	M. Eléaume	CEAMARC (2007/08-V3)	RV Aurora Australis	Beam Trawl	04-Jan-2008	Terre Adélie	Mer Durmont d'Urville		63EV314	-65.8333	142.9830	-423
Prk5994	CRIAN292-09	HQ560173	TAPrk5994P	H009	C		IE20095994	Museum National d'Histoire Naturelle, Paris	Echinodermata	Crinoidea	Comatulida	Antedonidae	Heliometrinae	Promachocrinus	Promachocrinus kerguelensis	Marc Eléaume, Lenaïg G. Hemery	M. Eléaume	CEAMARC (2007/08-V3)	RV Aurora Australis	Beam Trawl	04-Jan-2008	Terre Adélie	Mer Durmont d'Urville		63EV314	-65.8333	142.9830	-423
Prk287	CRIAN293-09	HQ560174	TAPrk287Pr	H010	C		IE2009287	Museum National d'Histoire Naturelle, Paris	Echinodermata	Crinoidea	Comatulida	Antedonidae	Heliometrinae	Promachocrinus	Promachocrinus kerguelensis	Marc Eléaume, Lenaïg G. Hemery	M. Eléaume	CEAMARC (2007/08-V3)	RV Aurora Australis	Beam Trawl	04-Jan-2008	Terre Adélie	Mer Durmont d'Urville		63EV314	-65.8333	142.9830	-423
Prk6005	CRIAN306-09	HQ560185	TAPrk6005P	H006	E2		IE20096005	Museum National d'Histoire Naturelle, Paris	Echinodermata	Crinoidea	Comatulida	Antedonidae	Heliometrinae	Promachocrinus	Promachocrinus kerguelensis	Marc Eléaume, Lenaïg G. Hemery	M. Eléaume	CEAMARC (2007/08-V3)	RV Aurora Australis	Beam Trawl	28-Dec-2007	Terre Adélie	Mer Durmont d'Urville		40EV152	-66.6667	143.0170	-471
Prk6006	CRIAN307-09	HQ560186	TAPrk6006P	H006	E2		IE20096006	Museum National d'Histoire Naturelle, Paris	Echinodermata	Crinoidea	Comatulida	Antedonidae	Heliometrinae	Promachocrinus	Promachocrinus kerguelensis	Marc Eléaume, Lenaïg G. Hemery	M. Eléaume	CEAMARC (2007/08-V3)	RV Aurora Australis	Beam Trawl	28-Dec-2007	Terre Adélie	Mer Durmont d'Urville		40EV152	-66.6667	143.0170	-471
Prk293	CRIAN308-09	JN545490	TAPrk293Pr	H002	D		IE2009293	Museum National d'Histoire Naturelle, Paris	Echinodermata	Crinoidea	Comatulida	Antedonidae	Heliometrinae	Promachocrinus	Promachocrinus kerguelensis	Marc Eléaume, Lenaïg G. Hemery	M. Eléaume	CEAMARC (2007/08-V3)	RV Aurora Australis	Beam Trawl	28-Dec-2007	Terre Adélie	Mer Durmont d'Urville		40EV152	-66.6667	143.0170	-471
Prk5995	CRIAN294-09	HQ560175	TAPrk5995P	H009	C		IE20095995	Museum National d'Histoire Naturelle, Paris	Echinodermata	Crinoidea	Comatulida	Antedonidae	Heliometrinae	Promachocrinus	Promachocrinus kerguelensis	Marc Eléaume, Lenaïg G. Hemery	M. Eléaume	CEAMARC (2007/08-V3)	RV Aurora Australis	Beam Trawl	23-Dec-2007	Terre Adélie	Mer Durmont d'Urville		28EV48	-65.9833	143.0500	-463
Prk5996	CRIAN295-09	HQ560176	TAPrk5996P	H036	D		IE20095996	Museum National d'Histoire Naturelle, Paris	Echinodermata	Crinoidea	Comatulida	Antedonidae	Heliometrinae	Promachocrinus	Promachocrinus kerguelensis	Marc Eléaume, Lenaïg G. Hemery	M. Eléaume	CEAMARC (2007/08-V3)	RV Aurora Australis	Beam Trawl	23-Dec-2007	Terre Adélie	Mer Durmont d'Urville		28EV48	-65.9833	143.0500	-463
Prk5997	CRIAN296-09	HQ560177	TAPrk5997P	H022	D		IE20095997	Museum National d'Histoire Naturelle, Paris	Echinodermata	Crinoidea	Comatulida	Antedonidae	Heliometrinae	Promachocrinus	Promachocrinus kerguelensis	Marc Eléaume, Lenaïg G. Hemery	M. Eléaume	CEAMARC (2007/08-V3)	RV Aurora Australis	Beam Trawl	23-Dec-2007	Terre Adélie	Mer Durmont d'Urville		28EV48	-65.9833	143.0500	-463
Prk5998	CRIAN297-09	JN545492	TAPrk5998P	H037	C		IE20095998	Museum National d'Histoire Naturelle, Paris	Echinodermata	Crinoidea	Comatulida	Antedonidae	Heliometrinae	Promachocrinus	Promachocrinus kerguelensis	Marc Eléaume, Lenaïg G. Hemery	M. Eléaume	CEAMARC (2007/08-V3)	RV Aurora Australis	Beam Trawl	23-Dec-2007	Terre Adélie	Mer Durmont d'Urville		28EV48	-65.9833	143.0500	-463
Prk5999	CRIAN298-09	HQ560178	TAPrk5999P	H009	C		IE20095999	Museum National d'Histoire Naturelle, Paris	Echinodermata	Crinoidea	Comatulida	Antedonidae	Heliometrinae	Promachocrinus	Promachocrinus kerguelensis	Marc Eléaume, Lenaïg G. Hemery	M. Eléaume	CEAMARC (2007/08-V3)	RV Aurora Australis	Beam Trawl	23-Dec-2007	Terre Adélie	Mer Durmont d'Urville		28EV48	-65.9833	143.0500	-463
Prk6000	CRIAN299-09	HQ560179	TAPrk6000P	H009	C		IE20096000	Museum National d'Histoire Naturelle, Paris	Echinodermata	Crinoidea	Comatulida	Antedonidae	Heliometrinae	Promachocrinus	Promachocrinus kerguelensis	Marc Eléaume, Lenaïg G. Hemery	M. Eléaume	CEAMARC (2007/08-V3)	RV Aurora Australis	Beam Trawl	23-Dec-2007	Terre Adélie	Mer Durmont d'Urville		28EV48	-65.9833	143.0500	-463
Prk6001	CRIAN300-09	HQ560180	TAPrk6001P	H006	E2		IE20096001	Museum National d'Histoire Naturelle, Paris	Echinodermata	Crinoidea	Comatulida	Antedonidae	Heliometrinae	Promachocrinus	Promachocrinus kerguelensis	Marc Eléaume, Lenaïg G. Hemery	M. Eléaume	CEAMARC (2007/08-V3)	RV Aurora Australis	Beam Trawl	23-Dec-2007	Terre Adélie	Mer Durmont d'Urville		28EV48	-65.9833	143.0500	-463
Prk6002	CRIAN301-09	HQ560181	TAPrk6002P	H004	C		IE20096002	Museum National d'Histoire Naturelle, Paris	Echinodermata	Crinoidea	Comatulida	Antedonidae	Heliometrinae	Promachocrinus	Promachocrinus kerguelensis	Marc Eléaume, Lenaïg G. Hemery	M. Eléaume	CEAMARC (2007/08-V3)	RV Aurora Australis	Beam Trawl	23-Dec-2007	Terre Adélie	Mer Durmont d'Urville		28EV48	-65.9833	143.0500	-463
Prk6003	CRIAN302-09	HQ560182	TAPrk6003P	H009	C		IE20096003	Museum National d'Histoire Naturelle, Paris	Echinodermata	Crinoidea	Comatulida	Antedonidae	Heliometrinae	Promachocrinus	Promachocrinus kerguelensis	Marc Eléaume, Lenaïg G. Hemery	M. Eléaume	CEAMARC (2007/08-V3)	RV Aurora Australis	Beam Trawl	23-Dec-2007	Terre Adélie	Mer Durmont d'Urville		28EV48	-65.9833	143.0500	-463
Prk309	CRIAN303-09	HQ560183	TAPrk309Pr	H010	C		IE2009309	Museum National d'Histoire Naturelle, Paris	Echinodermata	Crinoidea	Comatulida	Antedonidae	Heliometrinae	Promachocrinus	Promachocrinus kerguelensis	Marc Eléaume, Lenaïg G. Hemery	M. Eléaume	CEAMARC (2007/08-V3)	RV Aurora Australis	Beam Trawl	23-Dec-2007	Terre Adélie	Mer Durmont d'Urville		28EV48	-65.9833	143.0500	-463
Prk6007	CRIAN309-09	HQ560187	TAPrk6007P	H038	E2		IE20096007	Museum National d'Histoire Naturelle, Paris	Echinodermata	Crinoidea	Comatulida	Antedonidae	Heliometrinae	Promachocrinus	Promachocrinus kerguelensis	Marc Eléaume, Lenaïg G. Hemery	M. Eléaume	CEAMARC (2007/08-V3)	RV Aurora Australis	Beam Trawl	04-Jan-2008	Terre Adélie	Mer Durmont d'Urville		62EV303	-66.1833	143.3500	-532
Prk6008	CRIAN310-09	HQ560188	TAPrk6008P	H009	C		IE20096008	Museum National d'Histoire Naturelle, Paris	Echinodermata	Crinoidea	Comatulida	Antedonidae	Heliometrinae	Promachocrinus	Promachocrinus kerguelensis	Marc Eléaume, Lenaïg G. Hemery	M. Eléaume	CEAMARC (2007/08-V3)	RV Aurora Australis	Beam Trawl	04-Jan-2008	Terre Adélie	Mer Durmont d'Urville		62EV303	-66.1833	143.3500	-532
Prk6009	CRIAN311-09	HQ560189	TAPrk6009P	H002	D		IE20096009	Museum National d'Histoire Naturelle, Paris	Echinodermata	Crinoidea	Comatulida	Antedonidae	Heliometrinae	Promachocrinus	Promachocrinus kerguelensis	Marc Eléaume, Lenaïg G. Hemery	M. Eléaume	CEAMARC (2007/08-V3)	RV Aurora Australis	Beam Trawl	04-Jan-2008	Terre Adélie	Mer Durmont d'Urville		62EV303	-66.1833	143.3500	-532
Prk6010	CRIAN312-09	HQ560190	TAPrk6010P	H039	C		IE20096010	Museum National d'Histoire Naturelle, Paris	Echinodermata	Crinoidea	Comatulida	Antedonidae	Heliometrinae	Promachocrinus	Promachocrinus kerguelensis	Marc Eléaume, Lenaïg G. Hemery	M. Eléaume	CEAMARC (2007/08-V3)	RV Aurora Australis	Beam Trawl	04-Jan-2008	Terre Adélie	Mer Durmont d'Urville		62EV303	-66.1833	143.3500	-532
Prk6011	CRIAN313-09	HQ560191	TAPrk6011P	H006	E2		IE20096011	Museum National d'Histoire Naturelle, Paris	Echinodermata	Crinoidea	Comatulida	Antedonidae	Heliometrinae	Promachocrinus	Promachocrinus kerguelensis	Marc Eléaume, Lenaïg G. Hemery	M. Eléaume	CEAMARC (2007/08-V3)	RV Aurora Australis	Beam Trawl	04-Jan-2008	Terre Adélie	Mer Durmont d'Urville		62EV303	-66.1833	143.3500	-532
Prk6012	CRIAN314-09	JN545489	TAPrk6012P	H006	E2		IE20096012	Museum National d'Histoire Naturelle, Paris	Echinodermata	Crinoidea	Comatulida	Antedonidae	Heliometrinae	Promachocrinus	Promachocrinus kerguelensis	Marc Eléaume, Lenaïg G. Hemery	M. Eléaume	CEAMARC (2007/08-V3)	RV Aurora Australis	Beam Trawl	04-Jan-2008	Terre Adélie	Mer Durmont d'Urville		62EV303	-66.1833	143.3500	-532
Prk6013	CRIAN315-09	HQ560192	TAPrk6013P	H009	C		IE20096013	Museum National d'Histoire Naturelle, Paris	Echinodermata	Crinoidea	Comatulida	Antedonidae	Heliometrinae	Promachocrinus	Promachocrinus kerguelensis	Marc Eléaume, Lenaïg G. Hemery	M. Eléaume	CEAMARC (2007/08-V3)	RV Aurora Australis	Beam Trawl	04-Jan-2008	Terre Adélie	Mer Durmont d'Urville		62EV303	-66.1833	143.3500	-532
Prk6014	CRIAN316-09	JN545488	TAPrk6014P	H009	C		IE20096014	Museum National d'Histoire Naturelle, Paris	Echinodermata	Crinoidea	Comatulida	Antedonidae	Heliometrinae	Promachocrinus	Promachocrinus kerguelensis	Marc Eléaume, Lenaïg G. Hemery	M. Eléaume	CEAMARC (2007/08-V3)	RV Aurora Australis	Beam Trawl	04-Jan-2008	Terre Adélie	Mer Durmont d'Urville		62EV303	-66.1833	143.3500	-532
Prk6015	CRIAN317-09	HQ560193	TAPrk6015P	H004	C		IE20096015	Museum National d'Histoire Naturelle, Paris	Echinodermata	Crinoidea	Comatulida	Antedonidae	Heliometrinae	Promachocrinus	Promachocrinus kerguelensis	Marc Eléaume, Lenaïg G. Hemery	M. Eléaume	CEAMARC (2007/08-V3)	RV Aurora Australis	Beam Trawl	04-Jan-2008	Terre Adélie	Mer Durmont d'Urville		62EV303	-66.1833	143.3500	-532
Prk6016	CRIAN318-09	HQ560194	TAPrk6016P	H009	C		IE20096016	Museum National d'Histoire Naturelle, Paris	Echinodermata	Crinoidea	Comatulida	Antedonidae	Heliometrinae	Promachocrinus	Promachocrinus kerguelensis	Marc Eléaume, Lenaïg G. Hemery	M. Eléaume	CEAMARC (2007/08-V3)	RV Aurora Australis	Beam Trawl	04-Jan-2008	Terre Adélie	Mer Durmont d'Urville		62EV303	-66.1833	143.3500	-532
Prk6017	CRIAN319-09	HQ560195	TAPrk6017P	H006	E2		IE20096017	Museum National d'Histoire Naturelle, Paris	Echinodermata	Crinoidea	Comatulida	Antedonidae	Heliometrinae	Promachocrinus	Promachocrinus kerguelensis	Marc Eléaume, Lenaïg G. Hemery	M. Eléaume	CEAMARC (2007/08-V3)	RV Aurora Australis	Beam Trawl	04-Jan-2008	Terre Adélie	Mer Durmont d'Urville		62EV303	-66.1833	143.3500	-532
Prk6018	CRIAN320-09	HQ560196	TAPrk6018P	H005	B		IE20096018	Museum National d'Histoire Naturelle, Paris	Echinodermata	Crinoidea	Comatulida	Antedonidae	Heliometrinae	Promachocrinus	Promachocrinus kerguelensis	Marc Eléaume, Lenaïg G. Hemery	M. Eléaume	CEAMARC (2007/08-V3)	RV Aurora Australis	Beam Trawl	04-Jan-2008	Terre Adélie	Mer Durmont d'Urville		62EV303	-66.1833	143.3500	-532
Prk6019	CRIAN321-09	JN545487	TAPrk6019P	H032	B		IE20096019	Museum National d'Histoire Naturelle, Paris	Echinodermata	Crinoidea	Comatulida	Antedonidae	Heliometrinae	Promachocrinus	Promachocrinus kerguelensis	Marc Eléaume, Lenaïg G. Hemery	M. Eléaume	CEAMARC (2007/08-V3)	RV Aurora Australis	Beam Trawl	04-Jan-2008	Terre Adélie	Mer Durmont d'Urville		62EV303	-66.1833	143.3500	-532
Prk6020	CRIAN322-09	HQ560197	TAPrk6020P	H009	C		IE20096020	Museum National d'Histoire Naturelle, Paris	Echinodermata	Crinoidea	Comatulida	Antedonidae	Heliometrinae	Promachocrinus	Promachocrinus kerguelensis	Marc Eléaume, Lenaïg G. Hemery	M. Eléaume	CEAMARC (2007/08-V3)	RV Aurora Australis	Beam Trawl	04-Jan-2008	Terre Adélie	Mer Durmont d'Urville		62EV303	-66.1833	143.3500	-532
Prk6040	CRIAN344-09	HQ560214	TAPrk6040P	H009	C		IE20096040	Museum National d'Histoire Naturelle, Paris	Echinodermata	Crinoidea	Comatulida	Antedonidae	Heliometrinae	Promachocrinus	Promachocrinus kerguelensis	Marc Eléaume, Lenaïg G. Hemery	M. Eléaume	CEAMARC (2007/08-V3)	RV Aurora Australis	Beam Trawl	24-Dec-2007	Terre Adélie	Mer Durmont d'Urville		30EV66	-66.0000	143.6500	-421
Prk6041	CRIAN345-09	HQ560215	TAPrk6041P	H010	C		IE20096041	Museum National d'Histoire Naturelle, Paris	Echinodermata	Crinoidea	Comatulida	Antedonidae	Heliometrinae	Promachocrinus	Promachocrinus kerguelensis	Marc Eléaume, Lenaïg G. Hemery	M. Eléaume	CEAMARC (2007/08-V3)	RV Aurora Australis	Beam Trawl	24-Dec-2007	Terre Adélie	Mer Durmont d'Urville		30EV66	-66.0000	143.6500	-421
Prk6042	CRIAN346-09	HQ560216	TAPrk6042P	H009	C		IE20096042	Museum National d'Histoire Naturelle, Paris	Echinodermata	Crinoidea	Comatulida	Antedonidae	Heliometrinae	Promachocrinus	Promachocrinus kerguelensis	Marc Eléaume, Lenaïg G. Hemery	M. Eléaume	CEAMARC (2007/08-V3)	RV Aurora Australis	Beam Trawl	24-Dec-2007	Terre Adélie	Mer Durmont d'Urville		30EV66	-66.0000	143.6500	-421
Prk6043	CRIAN347-09	JN545482	TAPrk6043P	H008	C		IE20096043	Museum National d'Histoire Naturelle, Paris	Echinodermata	Crinoidea	Comatulida	Antedonidae	Heliometrinae	Promachocrinus	Promachocrinus kerguelensis	Marc Eléaume, Lenaïg G. Hemery	M. Eléaume	CEAMARC (2007/08-V3)	RV Aurora Australis	Beam Trawl	24-Dec-2007	Terre Adélie	Mer Durmont d'Urville		30EV66	-66.0000	143.6500	-421
Prk6044	CRIAN348-09	HQ560217	TAPrk6044P	H005	B		IE20096044	Museum National d'Histoire Naturelle, Paris	Echinodermata	Crinoidea	Comatulida	Antedonidae	Heliometrinae	Promachocrinus	Promachocrinus kerguelensis	Marc Eléaume, Lenaïg G. Hemery	M. Eléaume	CEAMARC (2007/08-V3)	RV Aurora Australis	Beam Trawl	24-Dec-2007	Terre Adélie	Mer Durmont d'Urville		30EV66	-66.0000	143.6500	-421
Prk6045	CRIAN349-09	HQ560218	TAPrk6045P	H009	C		IE20096045	Museum National d'Histoire Naturelle, Paris	Echinodermata	Crinoidea	Comatulida	Antedonidae	Heliometrinae	Promachocrinus	Promachocrinus kerguelensis	Marc Eléaume, Lenaïg G. Hemery	M. Eléaume	CEAMARC (2007/08-V3)	RV Aurora Australis	Beam Trawl	24-Dec-2007	Terre Adélie	Mer Durmont d'Urville		30EV66	-66.0000	143.6500	-421
Prk212	CRIAN350-09	JN545481	TAPrk212Pr	H008	C		IE2009212	Museum National d'Histoire Naturelle, Paris	Echinodermata	Crinoidea	Comatulida	Antedonidae	Heliometrinae	Promachocrinus	Promachocrinus kerguelensis	Marc Eléaume, Lenaïg G. Hemery	M. Eléaume	CEAMARC (2007/08-V3)	RV Aurora Australis	Beam Trawl	24-Dec-2007	Terre Adélie	Mer Durmont d'Urville		30EV66	-66.0000	143.6500	-421
Prk254	CRIAN351-09	HQ560219	TAPrk254Pr	H008	C		IE2009254	Museum National d'Histoire Naturelle, Paris	Echinodermata	Crinoidea	Comatulida	Antedonidae	Heliometrinae	Promachocrinus	Promachocrinus kerguelensis	Marc Eléaume, Lenaïg G. Hemery	M. Eléaume	CEAMARC (2007/08-V3)	RV Aurora Australis	Beam Trawl	24-Dec-2007	Terre Adélie	Mer Durmont d'Urville		30EV66	-66.0000	143.6500	-421
Prk6021	CRIAN324-09	HQ560198	TAPrk6021P	H006	E2		IE20096021	Museum National d'Histoire Naturelle, Paris	Echinodermata	Crinoidea	Comatulida	Antedonidae	Heliometrinae	Promachocrinus	Promachocrinus kerguelensis	Marc Eléaume, Lenaïg G. Hemery	M. Eléaume	CEAMARC (2007/08-V3)	RV Aurora Australis	Beam Trawl	04-Jan-2008	Terre Adélie	Mer Durmont d'Urville		36EV297	-66.3333	143.6830	-552
Prk6022	CRIAN325-09	HQ560199	TAPrk6022P	H009	C		IE20096022	Museum National d'Histoire Naturelle, Paris	Echinodermata	Crinoidea	Comatulida	Antedonidae	Heliometrinae	Promachocrinus	Promachocrinus kerguelensis	Marc Eléaume, Lenaïg G. Hemery	M. Eléaume	CEAMARC (2007/08-V3)	RV Aurora Australis	Beam Trawl	04-Jan-2008	Terre Adélie	Mer Durmont d'Urville		36EV297	-66.3333	143.6830	-552
Prk6023	CRIAN326-09	HQ560200	TAPrk6023P	H010	C		IE20096023	Museum National d'Histoire Naturelle, Paris	Echinodermata	Crinoidea	Comatulida	Antedonidae	Heliometrinae	Promachocrinus	Promachocrinus kerguelensis	Marc Eléaume, Lenaïg G. Hemery	M. Eléaume	CEAMARC (2007/08-V3)	RV Aurora Australis	Beam Trawl	04-Jan-2008	Terre Adélie	Mer Durmont d'Urville		36EV297	-66.3333	143.6830	-552
Prk6024	CRIAN327-09	HQ560201	TAPrk6024P	H006	E2		IE20096024	Museum National d'Histoire Naturelle, Paris	Echinodermata	Crinoidea	Comatulida	Antedonidae	Heliometrinae	Promachocrinus	Promachocrinus kerguelensis	Marc Eléaume, Lenaïg G. Hemery	M. Eléaume	CEAMARC (2007/08-V3)	RV Aurora Australis	Beam Trawl	04-Jan-2008	Terre Adélie	Mer Durmont d'Urville		36EV297	-66.3333	143.6830	-552
Prk6025	CRIAN328-09	HQ560202	TAPrk6025P	H009	C		IE20096025	Museum National d'Histoire Naturelle, Paris	Echinodermata	Crinoidea	Comatulida	Antedonidae	Heliometrinae	Promachocrinus	Promachocrinus kerguelensis	Marc Eléaume, Lenaïg G. Hemery	M. Eléaume	CEAMARC (2007/08-V3)	RV Aurora Australis	Beam Trawl	04-Jan-2008	Terre Adélie	Mer Durmont d'Urville		36EV297	-66.3333	143.6830	-552
Prk6026	CRIAN329-09	HQ560203	TAPrk6026P	H010	C		IE20096026	Museum National d'Histoire Naturelle, Paris	Echinodermata	Crinoidea	Comatulida	Antedonidae	Heliometrinae	Promachocrinus	Promachocrinus kerguelensis	Marc Eléaume, Lenaïg G. Hemery	M. Eléaume	CEAMARC (2007/08-V3)	RV Aurora Australis	Beam Trawl	04-Jan-2008	Terre Adélie	Mer Durmont d'Urville		36EV297	-66.3333	143.6830	-552
Prk6027	CRIAN330-09	JN545486	TAPrk6027P	H009	C		IE20096027	Museum National d'Histoire Naturelle, Paris	Echinodermata	Crinoidea	Comatulida	Antedonidae	Heliometrinae	Promachocrinus	Promachocrinus kerguelensis	Marc Eléaume, Lenaïg G. Hemery	M. Eléaume	CEAMARC (2007/08-V3)	RV Aurora Australis	Beam Trawl	04-Jan-2008	Terre Adélie	Mer Durmont d'Urville		36EV297	-66.3333	143.6830	-552
Prk6028	CRIAN331-09	HQ560204	TAPrk6028P	H009	C		IE20096028	Museum National d'Histoire Naturelle, Paris	Echinodermata	Crinoidea	Comatulida	Antedonidae	Heliometrinae	Promachocrinus	Promachocrinus kerguelensis	Marc Eléaume, Lenaïg G. Hemery	M. Eléaume	CEAMARC (2007/08-V3)	RV Aurora Australis	Beam Trawl	04-Jan-2008	Terre Adélie	Mer Durmont d'Urville		36EV297	-66.3333	143.6830	-552
Prk6029	CRIAN332-09	JN545485	TAPrk6029P	H009	C		IE20096029	Museum National d'Histoire Naturelle, Paris	Echinodermata	Crinoidea	Comatulida	Antedonidae	Heliometrinae	Promachocrinus	Promachocrinus kerguelensis	Marc Eléaume, Lenaïg G. Hemery	M. Eléaume	CEAMARC (2007/08-V3)	RV Aurora Australis	Beam Trawl	04-Jan-2008	Terre Adélie	Mer Durmont d'Urville		36EV297	-66.3333	143.6830	-552
Prk6030	CRIAN333-09	HQ560205	TAPrk6030P	H010	C		IE20096030	Museum National d'Histoire Naturelle, Paris	Echinodermata	Crinoidea	Comatulida	Antedonidae	Heliometrinae	Promachocrinus	Promachocrinus kerguelensis	Marc Eléaume, Lenaïg G. Hemery	M. Eléaume	CEAMARC (2007/08-V3)	RV Aurora Australis	Beam Trawl	04-Jan-2008	Terre Adélie	Mer Durmont d'Urville		36EV297	-66.3333	143.6830	-552
Prk6031	CRIAN334-09	HQ560206	TAPrk6031P	H002	D		IE20096031	Museum National d'Histoire Naturelle, Paris	Echinodermata	Crinoidea	Comatulida	Antedonidae	Heliometrinae	Promachocrinus	Promachocrinus kerguelensis	Marc Eléaume, Lenaïg G. Hemery	M. Eléaume	CEAMARC (2007/08-V3)	RV Aurora Australis	Beam Trawl	04-Jan-2008	Terre Adélie	Mer Durmont d'Urville		36EV297	-66.3333	143.6830	-552
Prk6032	CRIAN335-09	HQ560207	TAPrk6032P	H002	D		IE20096032	Museum National d'Histoire Naturelle, Paris	Echinodermata	Crinoidea	Comatulida	Antedonidae	Heliometrinae	Promachocrinus	Promachocrinus kerguelensis	Marc Eléaume, Lenaïg G. Hemery	M. Eléaume	CEAMARC (2007/08-V3)	RV Aurora Australis	Beam Trawl	04-Jan-2008	Terre Adélie	Mer Durmont d'Urville		36EV297	-66.3333	143.6830	-552
Prk6033	CRIAN336-09	HQ560208	TAPrk6033P	H002	D		IE20096033	Museum National d'Histoire Naturelle, Paris	Echinodermata	Crinoidea	Comatulida	Antedonidae	Heliometrinae	Promachocrinus	Promachocrinus kerguelensis	Marc Eléaume, Lenaïg G. Hemery	M. Eléaume	CEAMARC (2007/08-V3)	RV Aurora Australis	Beam Trawl	04-Jan-2008	Terre Adélie	Mer Durmont d'Urville		36EV297	-66.3333	143.6830	-552
Prk6034	CRIAN337-09	HQ560209	TAPrk6034P	H006	E2		IE20096034	Museum National d'Histoire Naturelle, Paris	Echinodermata	Crinoidea	Comatulida	Antedonidae	Heliometrinae	Promachocrinus	Promachocrinus kerguelensis	Marc Eléaume, Lenaïg G. Hemery	M. Eléaume	CEAMARC (2007/08-V3)	RV Aurora Australis	Beam Trawl	04-Jan-2008	Terre Adélie	Mer Durmont d'Urville		36EV297	-66.3333	143.6830	-552
Prk6035	CRIAN338-09	HQ560210	TAPrk6035P	H040	C		IE20096035	Museum National d'Histoire Naturelle, Paris	Echinodermata	Crinoidea	Comatulida	Antedonidae	Heliometrinae	Promachocrinus	Promachocrinus kerguelensis	Marc Eléaume, Lenaïg G. Hemery	M. Eléaume	CEAMARC (2007/08-V3)	RV Aurora Australis	Beam Trawl	04-Jan-2008	Terre Adélie	Mer Durmont d'Urville		36EV297	-66.3333	143.6830	-552
Prk6036	CRIAN339-09	HQ560211	TAPrk6036P	H010	C		IE20096036	Museum National d'Histoire Naturelle, Paris	Echinodermata	Crinoidea	Comatulida	Antedonidae	Heliometrinae	Promachocrinus	Promachocrinus kerguelensis	Marc Eléaume, Lenaïg G. Hemery	M. Eléaume	CEAMARC (2007/08-V3)	RV Aurora Australis	Beam Trawl	04-Jan-2008	Terre Adélie	Mer Durmont d'Urville		36EV297	-66.3333	143.6830	-552
Prk237	CRIAN340-09	JN545484	TAPrk237Pr	H010	C		IE2009237	Museum National d'Histoire Naturelle, Paris	Echinodermata	Crinoidea	Comatulida	Antedonidae	Heliometrinae	Promachocrinus	Promachocrinus kerguelensis	Marc Eléaume, Lenaïg G. Hemery	M. Eléaume	CEAMARC (2007/08-V3)	RV Aurora Australis	Beam Trawl	04-Jan-2008	Terre Adélie	Mer Durmont d'Urville		36EV297	-66.3333	143.6830	-552
Prk6037	CRIAN341-09	HQ560212	TAPrk6037P	H006	E2		IE20096037	Museum National d'Histoire Naturelle, Paris	Echinodermata	Crinoidea	Comatulida	Antedonidae	Heliometrinae	Promachocrinus	Promachocrinus kerguelensis	Marc Eléaume, Lenaïg G. Hemery	M. Eléaume	CEAMARC (2007/08-V3)	RV Aurora Australis	Beam Trawl	04-Jan-2008	Terre Adélie	Mer Durmont d'Urville		36EV297	-66.3333	143.6830	-552
Prk6038	CRIAN342-09	JN545483	TAPrk6038P	H009	C		IE20096038	Museum National d'Histoire Naturelle, Paris	Echinodermata	Crinoidea	Comatulida	Antedonidae	Heliometrinae	Promachocrinus	Promachocrinus kerguelensis	Marc Eléaume, Lenaïg G. Hemery	M. Eléaume	CEAMARC (2007/08-V3)	RV Aurora Australis	Beam Trawl	04-Jan-2008	Terre Adélie	Mer Durmont d'Urville		36EV297	-66.3333	143.6830	-552
Prk6039	CRIAN343-09	HQ560213	TAPrk6039P	H009	C		IE20096039	Museum National d'Histoire Naturelle, Paris	Echinodermata	Crinoidea	Comatulida	Antedonidae	Heliometrinae	Promachocrinus	Promachocrinus kerguelensis	Marc Eléaume, Lenaïg G. Hemery	M. Eléaume	CEAMARC (2007/08-V3)	RV Aurora Australis	Beam Trawl	04-Jan-2008	Terre Adélie	Mer Durmont d'Urville		36EV297	-66.3333	143.6830	-552
Prk6055	CRIAN362-09	HQ560226	TAPrk6055P	H009	C		IE20096055	Museum National d'Histoire Naturelle, Paris	Echinodermata	Crinoidea	Comatulida	Antedonidae	Heliometrinae	Promachocrinus	Promachocrinus kerguelensis	Marc Eléaume, Lenaïg G. Hemery	M. Eléaume	CEAMARC (2007/08-V3)	RV Aurora Australis	Beam Trawl	29-Dec-2007	Terre Adélie	Mer Durmont d'Urville		45EV184	-66.7500	144.0670	-599
Prk6056	CRIAN363-09	JN545476	TAPrk6056P	H010	C		IE20096056	Museum National d'Histoire Naturelle, Paris	Echinodermata	Crinoidea	Comatulida	Antedonidae	Heliometrinae	Promachocrinus	Promachocrinus kerguelensis	Marc Eléaume, Lenaïg G. Hemery	M. Eléaume	CEAMARC (2007/08-V3)	RV Aurora Australis	Beam Trawl	29-Dec-2007	Terre Adélie	Mer Durmont d'Urville		45EV184	-66.7500	144.0670	-599
Prk6057	CRIAN364-09	JN545475	TAPrk6057P	H010	C		IE20096057	Museum National d'Histoire Naturelle, Paris	Echinodermata	Crinoidea	Comatulida	Antedonidae	Heliometrinae	Promachocrinus	Promachocrinus kerguelensis	Marc Eléaume, Lenaïg G. Hemery	M. Eléaume	CEAMARC (2007/08-V3)	RV Aurora Australis	Beam Trawl	29-Dec-2007	Terre Adélie	Mer Durmont d'Urville		45EV184	-66.7500	144.0670	-599
Prk6058	CRIAN365-09	JN545474	TAPrk6058P	H010	C		IE20096058	Museum National d'Histoire Naturelle, Paris	Echinodermata	Crinoidea	Comatulida	Antedonidae	Heliometrinae	Promachocrinus	Promachocrinus kerguelensis	Marc Eléaume, Lenaïg G. Hemery	M. Eléaume	CEAMARC (2007/08-V3)	RV Aurora Australis	Beam Trawl	29-Dec-2007	Terre Adélie	Mer Durmont d'Urville		45EV184	-66.7500	144.0670	-599
Prk6059	CRIAN366-09	HQ560227	TAPrk6059P	H009	C		IE20096059	Museum National d'Histoire Naturelle, Paris	Echinodermata	Crinoidea	Comatulida	Antedonidae	Heliometrinae	Promachocrinus	Promachocrinus kerguelensis	Marc Eléaume, Lenaïg G. Hemery	M. Eléaume	CEAMARC (2007/08-V3)	RV Aurora Australis	Beam Trawl	29-Dec-2007	Terre Adélie	Mer Durmont d'Urville		45EV184	-66.7500	144.0670	-599
Prk6060	CRIAN367-09	HQ560228	TAPrk6060P	H010	C		IE20096060	Museum National d'Histoire Naturelle, Paris	Echinodermata	Crinoidea	Comatulida	Antedonidae	Heliometrinae	Promachocrinus	Promachocrinus kerguelensis	Marc Eléaume, Lenaïg G. Hemery	M. Eléaume	CEAMARC (2007/08-V3)	RV Aurora Australis	Beam Trawl	29-Dec-2007	Terre Adélie	Mer Durmont d'Urville		45EV184	-66.7500	144.0670	-599
Prk6061	CRIAN368-09	HQ560229	TAPrk6061P	H010	C		IE20096061	Museum National d'Histoire Naturelle, Paris	Echinodermata	Crinoidea	Comatulida	Antedonidae	Heliometrinae	Promachocrinus	Promachocrinus kerguelensis	Marc Eléaume, Lenaïg G. Hemery	M. Eléaume	CEAMARC (2007/08-V3)	RV Aurora Australis	Beam Trawl	29-Dec-2007	Terre Adélie	Mer Durmont d'Urville		45EV184	-66.7500	144.0670	-599
Prk6062	CRIAN369-09	HQ560230	TAPrk6062P	H010	C		IE20096062	Museum National d'Histoire Naturelle, Paris	Echinodermata	Crinoidea	Comatulida	Antedonidae	Heliometrinae	Promachocrinus	Promachocrinus kerguelensis	Marc Eléaume, Lenaïg G. Hemery	M. Eléaume	CEAMARC (2007/08-V3)	RV Aurora Australis	Beam Trawl	29-Dec-2007	Terre Adélie	Mer Durmont d'Urville		45EV184	-66.7500	144.0670	-599
Prk6063	CRIAN370-09	HQ560231	TAPrk6063P	H010	C		IE20096063	Museum National d'Histoire Naturelle, Paris	Echinodermata	Crinoidea	Comatulida	Antedonidae	Heliometrinae	Promachocrinus	Promachocrinus kerguelensis	Marc Eléaume, Lenaïg G. Hemery	M. Eléaume	CEAMARC (2007/08-V3)	RV Aurora Australis	Beam Trawl	29-Dec-2007	Terre Adélie	Mer Durmont d'Urville		45EV184	-66.7500	144.0670	-599
Prk6064	CRIAN371-09	HQ560232	TAPrk6064P	H010	C		IE20096064	Museum National d'Histoire Naturelle, Paris	Echinodermata	Crinoidea	Comatulida	Antedonidae	Heliometrinae	Promachocrinus	Promachocrinus kerguelensis	Marc Eléaume, Lenaïg G. Hemery	M. Eléaume	CEAMARC (2007/08-V3)	RV Aurora Australis	Beam Trawl	29-Dec-2007	Terre Adélie	Mer Durmont d'Urville		45EV184	-66.7500	144.0670	-599
Prk6065	CRIAN372-09	HQ560233	TAPrk6065P	H009	C		IE20096065	Museum National d'Histoire Naturelle, Paris	Echinodermata	Crinoidea	Comatulida	Antedonidae	Heliometrinae	Promachocrinus	Promachocrinus kerguelensis	Marc Eléaume, Lenaïg G. Hemery	M. Eléaume	CEAMARC (2007/08-V3)	RV Aurora Australis	Beam Trawl	29-Dec-2007	Terre Adélie	Mer Durmont d'Urville		45EV184	-66.7500	144.0670	-599
Prk6066	CRIAN373-09	HQ560234	TAPrk6066P	H010	C		IE20096066	Museum National d'Histoire Naturelle, Paris	Echinodermata	Crinoidea	Comatulida	Antedonidae	Heliometrinae	Promachocrinus	Promachocrinus kerguelensis	Marc Eléaume, Lenaïg G. Hemery	M. Eléaume	CEAMARC (2007/08-V3)	RV Aurora Australis	Beam Trawl	29-Dec-2007	Terre Adélie	Mer Durmont d'Urville		45EV184	-66.7500	144.0670	-599
Prk6067	CRIAN374-09	JN545473	TAPrk6067P	H002	D		IE20096067	Museum National d'Histoire Naturelle, Paris	Echinodermata	Crinoidea	Comatulida	Antedonidae	Heliometrinae	Promachocrinus	Promachocrinus kerguelensis	Marc Eléaume, Lenaïg G. Hemery	M. Eléaume	CEAMARC (2007/08-V3)	RV Aurora Australis	Beam Trawl	29-Dec-2007	Terre Adélie	Mer Durmont d'Urville		45EV184	-66.7500	144.0670	-599
Prk6068	CRIAN375-09	HQ560235	TAPrk6068P	H002	D		IE20096068	Museum National d'Histoire Naturelle, Paris	Echinodermata	Crinoidea	Comatulida	Antedonidae	Heliometrinae	Promachocrinus	Promachocrinus kerguelensis	Marc Eléaume, Lenaïg G. Hemery	M. Eléaume	CEAMARC (2007/08-V3)	RV Aurora Australis	Beam Trawl	29-Dec-2007	Terre Adélie	Mer Durmont d'Urville		45EV184	-66.7500	144.0670	-599
Prk6069	CRIAN376-09	HQ560236	TAPrk6069P	H002	D		IE20096069	Museum National d'Histoire Naturelle, Paris	Echinodermata	Crinoidea	Comatulida	Antedonidae	Heliometrinae	Promachocrinus	Promachocrinus kerguelensis	Marc Eléaume, Lenaïg G. Hemery	M. Eléaume	CEAMARC (2007/08-V3)	RV Aurora Australis	Beam Trawl	29-Dec-2007	Terre Adélie	Mer Durmont d'Urville		45EV184	-66.7500	144.0670	-599
Prk6070	CRIAN377-09	HQ560237	TAPrk6070P	H019	D		IE20096070	Museum National d'Histoire Naturelle, Paris	Echinodermata	Crinoidea	Comatulida	Antedonidae	Heliometrinae	Promachocrinus	Promachocrinus kerguelensis	Marc Eléaume, Lenaïg G. Hemery	M. Eléaume	CEAMARC (2007/08-V3)	RV Aurora Australis	Beam Trawl	29-Dec-2007	Terre Adélie	Mer Durmont d'Urville		45EV184	-66.7500	144.0670	-599
Prk6071	CRIAN378-09	HQ560238	TAPrk6071P	H002	D		IE20096071	Museum National d'Histoire Naturelle, Paris	Echinodermata	Crinoidea	Comatulida	Antedonidae	Heliometrinae	Promachocrinus	Promachocrinus kerguelensis	Marc Eléaume, Lenaïg G. Hemery	M. Eléaume	CEAMARC (2007/08-V3)	RV Aurora Australis	Beam Trawl	29-Dec-2007	Terre Adélie	Mer Durmont d'Urville		45EV184	-66.7500	144.0670	-599
Prk6072	CRIAN379-09	HQ560239	TAPrk6072P	H002	D		IE20096072	Museum National d'Histoire Naturelle, Paris	Echinodermata	Crinoidea	Comatulida	Antedonidae	Heliometrinae	Promachocrinus	Promachocrinus kerguelensis	Marc Eléaume, Lenaïg G. Hemery	M. Eléaume	CEAMARC (2007/08-V3)	RV Aurora Australis	Beam Trawl	29-Dec-2007	Terre Adélie	Mer Durmont d'Urville		45EV184	-66.7500	144.0670	-599
Prk6046	CRIAN352-09	HQ560220	TAPrk6046P	H008	C		IE20096046	Museum National d'Histoire Naturelle, Paris	Echinodermata	Crinoidea	Comatulida	Antedonidae	Heliometrinae	Promachocrinus	Promachocrinus kerguelensis	Marc Eléaume, Lenaïg G. Hemery	M. Eléaume	CEAMARC (2007/08-V3)	RV Aurora Australis	Beam Trawl	12-Jan-2008	Terre Adélie	Mer Durmont d'Urville		54AEV393	-65.9167	144.0830	-336
Prk6047	CRIAN353-09	HQ560221	TAPrk6047P	H009	C		IE20096047	Museum National d'Histoire Naturelle, Paris	Echinodermata	Crinoidea	Comatulida	Antedonidae	Heliometrinae	Promachocrinus	Promachocrinus kerguelensis	Marc Eléaume, Lenaïg G. Hemery	M. Eléaume	CEAMARC (2007/08-V3)	RV Aurora Australis	Beam Trawl	12-Jan-2008	Terre Adélie	Mer Durmont d'Urville		54AEV393	-65.9167	144.0830	-336
Prk6048	CRIAN354-09	HQ560222	TAPrk6048P	H023	D		IE20096048	Museum National d'Histoire Naturelle, Paris	Echinodermata	Crinoidea	Comatulida	Antedonidae	Heliometrinae	Promachocrinus	Promachocrinus kerguelensis	Marc Eléaume, Lenaïg G. Hemery	M. Eléaume	CEAMARC (2007/08-V3)	RV Aurora Australis	Beam Trawl	12-Jan-2008	Terre Adélie	Mer Durmont d'Urville		54AEV393	-65.9167	144.0830	-336
Prk6049	CRIAN355-09	HQ560223	TAPrk6049P	H022	D		IE20096049	Museum National d'Histoire Naturelle, Paris	Echinodermata	Crinoidea	Comatulida	Antedonidae	Heliometrinae	Promachocrinus	Promachocrinus kerguelensis	Marc Eléaume, Lenaïg G. Hemery	M. Eléaume	CEAMARC (2007/08-V3)	RV Aurora Australis	Beam Trawl	12-Jan-2008	Terre Adélie	Mer Durmont d'Urville		54AEV393	-65.9167	144.0830	-336
Prk6050	CRIAN356-09	HQ560224	TAPrk6050P	H041	D		IE20096050	Museum National d'Histoire Naturelle, Paris	Echinodermata	Crinoidea	Comatulida	Antedonidae	Heliometrinae	Promachocrinus	Promachocrinus kerguelensis	Marc Eléaume, Lenaïg G. Hemery	M. Eléaume	CEAMARC (2007/08-V3)	RV Aurora Australis	Beam Trawl	12-Jan-2008	Terre Adélie	Mer Durmont d'Urville		54AEV393	-65.9167	144.0830	-336
Prk6051	CRIAN357-09	JN545480	TAPrk6051P	H009	C		IE20096051	Museum National d'Histoire Naturelle, Paris	Echinodermata	Crinoidea	Comatulida	Antedonidae	Heliometrinae	Promachocrinus	Promachocrinus kerguelensis	Marc Eléaume, Lenaïg G. Hemery	M. Eléaume	CEAMARC (2007/08-V3)	RV Aurora Australis	Beam Trawl	12-Jan-2008	Terre Adélie	Mer Durmont d'Urville		54AEV393	-65.9167	144.0830	-336
Prk6052	CRIAN358-09	JN545479	TAPrk6052P	H023	D		IE20096052	Museum National d'Histoire Naturelle, Paris	Echinodermata	Crinoidea	Comatulida	Antedonidae	Heliometrinae	Promachocrinus	Promachocrinus kerguelensis	Marc Eléaume, Lenaïg G. Hemery	M. Eléaume	CEAMARC (2007/08-V3)	RV Aurora Australis	Beam Trawl	12-Jan-2008	Terre Adélie	Mer Durmont d'Urville		54AEV393	-65.9167	144.0830	-336
Prk269	CRIAN359-09	HQ560225	TAPrk269Pr	H012	F		IE2009269	Museum National d'Histoire Naturelle, Paris	Echinodermata	Crinoidea	Comatulida	Antedonidae	Heliometrinae	Promachocrinus	Promachocrinus kerguelensis	Marc Eléaume, Lenaïg G. Hemery	M. Eléaume	CEAMARC (2007/08-V3)	RV Aurora Australis	Beam Trawl	12-Jan-2008	Terre Adélie	Mer Durmont d'Urville		54AEV393	-65.9167	144.0830	-336
Prk6073	CRIAN380-09	HQ560240	TAPrk6073P	H008	C		IE20096073	Museum National d'Histoire Naturelle, Paris	Echinodermata	Crinoidea	Comatulida	Antedonidae	Heliometrinae	Promachocrinus	Promachocrinus kerguelensis	Marc Eléaume, Lenaïg G. Hemery	M. Eléaume	CEAMARC (2007/08-V3)	RV Aurora Australis	Beam Trawl	03-Jan-2008	Terre Adélie	Mer Durmont d'Urville		34EV288	-66.3500	144.3830	-450
Prk6074	CRIAN381-09	HQ560241	TAPrk6074P	H005	B		IE20096074	Museum National d'Histoire Naturelle, Paris	Echinodermata	Crinoidea	Comatulida	Antedonidae	Heliometrinae	Promachocrinus	Promachocrinus kerguelensis	Marc Eléaume, Lenaïg G. Hemery	M. Eléaume	CEAMARC (2007/08-V3)	RV Aurora Australis	Beam Trawl	03-Jan-2008	Terre Adélie	Mer Durmont d'Urville		34EV288	-66.3500	144.3830	-450
Prk6075	CRIAN382-09	HQ560242	TAPrk6075P	H010	C		IE20096075	Museum National d'Histoire Naturelle, Paris	Echinodermata	Crinoidea	Comatulida	Antedonidae	Heliometrinae	Promachocrinus	Promachocrinus kerguelensis	Marc Eléaume, Lenaïg G. Hemery	M. Eléaume	CEAMARC (2007/08-V3)	RV Aurora Australis	Beam Trawl	03-Jan-2008	Terre Adélie	Mer Durmont d'Urville		34EV288	-66.3500	144.3830	-450
Prk6076	CRIAN383-09	HQ560243	TAPrk6076P	H024	C		IE20096076	Museum National d'Histoire Naturelle, Paris	Echinodermata	Crinoidea	Comatulida	Antedonidae	Heliometrinae	Promachocrinus	Promachocrinus kerguelensis	Marc Eléaume, Lenaïg G. Hemery	M. Eléaume	CEAMARC (2007/08-V3)	RV Aurora Australis	Beam Trawl	03-Jan-2008	Terre Adélie	Mer Durmont d'Urville		34EV288	-66.3500	144.3830	-450
Prk6077	CRIAN384-09	HQ560244	TAPrk6077P	H032	B		IE20096077	Museum National d'Histoire Naturelle, Paris	Echinodermata	Crinoidea	Comatulida	Antedonidae	Heliometrinae	Promachocrinus	Promachocrinus kerguelensis	Marc Eléaume, Lenaïg G. Hemery	M. Eléaume	CEAMARC (2007/08-V3)	RV Aurora Australis	Beam Trawl	03-Jan-2008	Terre Adélie	Mer Durmont d'Urville		34EV288	-66.3500	144.3830	-450
Prk6078	CRIAN385-09	HQ560245	TAPrk6078P	H042	C		IE20096078	Museum National d'Histoire Naturelle, Paris	Echinodermata	Crinoidea	Comatulida	Antedonidae	Heliometrinae	Promachocrinus	Promachocrinus kerguelensis	Marc Eléaume, Lenaïg G. Hemery	M. Eléaume	CEAMARC (2007/08-V3)	RV Aurora Australis	Beam Trawl	03-Jan-2008	Terre Adélie	Mer Durmont d'Urville		34EV288	-66.3500	144.3830	-450
Prk6079	CRIAN386-09	HQ560246	TAPrk6079P	H004	C		IE20096079	Museum National d'Histoire Naturelle, Paris	Echinodermata	Crinoidea	Comatulida	Antedonidae	Heliometrinae	Promachocrinus	Promachocrinus kerguelensis	Marc Eléaume, Lenaïg G. Hemery	M. Eléaume	CEAMARC (2007/08-V3)	RV Aurora Australis	Beam Trawl	03-Jan-2008	Terre Adélie	Mer Durmont d'Urville		34EV288	-66.3500	144.3830	-450
Prk6080	CRIAN387-09	HQ560247	TAPrk6080P	H001	B		IE20096080	Museum National d'Histoire Naturelle, Paris	Echinodermata	Crinoidea	Comatulida	Antedonidae	Heliometrinae	Promachocrinus	Promachocrinus kerguelensis	Marc Eléaume, Lenaïg G. Hemery	M. Eléaume	CEAMARC (2007/08-V3)	RV Aurora Australis	Beam Trawl	03-Jan-2008	Terre Adélie	Mer Durmont d'Urville		34EV288	-66.3500	144.3830	-450
Prk6081	CRIAN388-09	HQ560248	TAPrk6081P	H004	C		IE20096081	Museum National d'Histoire Naturelle, Paris	Echinodermata	Crinoidea	Comatulida	Antedonidae	Heliometrinae	Promachocrinus	Promachocrinus kerguelensis	Marc Eléaume, Lenaïg G. Hemery	M. Eléaume	CEAMARC (2007/08-V3)	RV Aurora Australis	Beam Trawl	03-Jan-2008	Terre Adélie	Mer Durmont d'Urville		34EV288	-66.3500	144.3830	-450
Prk6082	CRIAN389-09	HQ560249	TAPrk6082P	H005	B		IE20096082	Museum National d'Histoire Naturelle, Paris	Echinodermata	Crinoidea	Comatulida	Antedonidae	Heliometrinae	Promachocrinus	Promachocrinus kerguelensis	Marc Eléaume, Lenaïg G. Hemery	M. Eléaume	CEAMARC (2007/08-V3)	RV Aurora Australis	Beam Trawl	03-Jan-2008	Terre Adélie	Mer Durmont d'Urville		34EV288	-66.3500	144.3830	-450
Prk6083	CRIAN390-09	HQ560250	TAPrk6083P	H001	B		IE20096083	Museum National d'Histoire Naturelle, Paris	Echinodermata	Crinoidea	Comatulida	Antedonidae	Heliometrinae	Promachocrinus	Promachocrinus kerguelensis	Marc Eléaume, Lenaïg G. Hemery	M. Eléaume	CEAMARC (2007/08-V3)	RV Aurora Australis	Beam Trawl	03-Jan-2008	Terre Adélie	Mer Durmont d'Urville		34EV288	-66.3500	144.3830	-450
Prk6084	CRIAN391-09	HQ560251	TAPrk6084P	H008	C		IE20096084	Museum National d'Histoire Naturelle, Paris	Echinodermata	Crinoidea	Comatulida	Antedonidae	Heliometrinae	Promachocrinus	Promachocrinus kerguelensis	Marc Eléaume, Lenaïg G. Hemery	M. Eléaume	CEAMARC (2007/08-V3)	RV Aurora Australis	Beam Trawl	03-Jan-2008	Terre Adélie	Mer Durmont d'Urville		34EV288	-66.3500	144.3830	-450
Prk6086	CRIAN393-09	HQ560252	TAPrk6086P	H001	B		IE20096086	Museum National d'Histoire Naturelle, Paris	Echinodermata	Crinoidea	Comatulida	Antedonidae	Heliometrinae	Promachocrinus	Promachocrinus kerguelensis	Marc Eléaume, Lenaïg G. Hemery	M. Eléaume	CEAMARC (2007/08-V3)	RV Aurora Australis	Beam Trawl	03-Jan-2008	Terre Adélie	Mer Durmont d'Urville		34EV288	-66.3500	144.3830	-450
Prk6087	CRIAN394-09	HQ560253	TAPrk6087P	H009	C		IE20096087	Museum National d'Histoire Naturelle, Paris	Echinodermata	Crinoidea	Comatulida	Antedonidae	Heliometrinae	Promachocrinus	Promachocrinus kerguelensis	Marc Eléaume, Lenaïg G. Hemery	M. Eléaume	CEAMARC (2007/08-V3)	RV Aurora Australis	Beam Trawl	03-Jan-2008	Terre Adélie	Mer Durmont d'Urville		34EV288	-66.3500	144.3830	-450
Prk6088	CRIAN395-09	HQ560254	TAPrk6088P	H012	F		IE20096088	Museum National d'Histoire Naturelle, Paris	Echinodermata	Crinoidea	Comatulida	Antedonidae	Heliometrinae	Promachocrinus	Promachocrinus kerguelensis	Marc Eléaume, Lenaïg G. Hemery	M. Eléaume	CEAMARC (2007/08-V3)	RV Aurora Australis	Beam Trawl	03-Jan-2008	Terre Adélie	Mer Durmont d'Urville		34EV288	-66.3500	144.3830	-450
Prk6089	CRIAN396-09	HQ560255	TAPrk6089P	H004	C		IE20096089	Museum National d'Histoire Naturelle, Paris	Echinodermata	Crinoidea	Comatulida	Antedonidae	Heliometrinae	Promachocrinus	Promachocrinus kerguelensis	Marc Eléaume, Lenaïg G. Hemery	M. Eléaume	CEAMARC (2007/08-V3)	RV Aurora Australis	Beam Trawl	03-Jan-2008	Terre Adélie	Mer Durmont d'Urville		34EV288	-66.3500	144.3830	-450
Prk6090	CRIAN397-09	HQ560256	TAPrk6090P	H043	D		IE20096090	Museum National d'Histoire Naturelle, Paris	Echinodermata	Crinoidea	Comatulida	Antedonidae	Heliometrinae	Promachocrinus	Promachocrinus kerguelensis	Marc Eléaume, Lenaïg G. Hemery	M. Eléaume	CEAMARC (2007/08-V3)	RV Aurora Australis	Beam Trawl	03-Jan-2008	Terre Adélie	Mer Durmont d'Urville		34EV288	-66.3500	144.3830	-450
Prk218	CRIAN398-09	HQ560257	TAPrk218Pr	H018	D		IE2009218	Museum National d'Histoire Naturelle, Paris	Echinodermata	Crinoidea	Comatulida	Antedonidae	Heliometrinae	Promachocrinus	Promachocrinus kerguelensis	Marc Eléaume, Lenaïg G. Hemery	M. Eléaume	CEAMARC (2007/08-V3)	RV Aurora Australis	Beam Trawl	03-Jan-2008	Terre Adélie	Mer Durmont d'Urville		34EV288	-66.3500	144.3830	-450
Prk223	CRIAN399-09	HQ560258	TAPrk223Pr	H006	E2		IE2009223	Museum National d'Histoire Naturelle, Paris	Echinodermata	Crinoidea	Comatulida	Antedonidae	Heliometrinae	Promachocrinus	Promachocrinus kerguelensis	Marc Eléaume, Lenaïg G. Hemery	M. Eléaume	CEAMARC (2007/08-V3)	RV Aurora Australis	Beam Trawl	29-Dec-2007	Terre Adélie	Mer Durmont d'Urville		48EV194	-66.9333	144.6170	-325
Prk232	CRIAN400-09	HQ560259	TAPrk232Pr	H019	D		IE2009232	Museum National d'Histoire Naturelle, Paris	Echinodermata	Crinoidea	Comatulida	Antedonidae	Heliometrinae	Promachocrinus	Promachocrinus kerguelensis	Marc Eléaume, Lenaïg G. Hemery	M. Eléaume	CEAMARC (2007/08-V3)	RV Aurora Australis	Beam Trawl	29-Dec-2007	Terre Adélie	Mer Durmont d'Urville		48EV194	-66.9333	144.6170	-325
Prk234	CRIAN401-09	HQ560260	TAPrk234Pr	H044	E2		IE2009234	Museum National d'Histoire Naturelle, Paris	Echinodermata	Crinoidea	Comatulida	Antedonidae	Heliometrinae	Promachocrinus	Promachocrinus kerguelensis	Marc Eléaume, Lenaïg G. Hemery	M. Eléaume	CEAMARC (2007/08-V3)	RV Aurora Australis	Beam Trawl	29-Dec-2007	Terre Adélie	Mer Durmont d'Urville		48EV194	-66.9333	144.6170	-325
Prk249	CRIAN402-09	HQ560261	TAPrk249Pr	H012	F		IE2009249	Museum National d'Histoire Naturelle, Paris	Echinodermata	Crinoidea	Comatulida	Antedonidae	Heliometrinae	Promachocrinus	Promachocrinus kerguelensis	Marc Eléaume, Lenaïg G. Hemery	M. Eléaume	CEAMARC (2007/08-V3)	RV Aurora Australis	Beam Trawl	29-Dec-2007	Terre Adélie	Mer Durmont d'Urville		48EV194	-66.9333	144.6170	-325
Prk257	CRIAN403-09	HQ560262	TAPrk257Pr	H002	D		IE2009257	Museum National d'Histoire Naturelle, Paris	Echinodermata	Crinoidea	Comatulida	Antedonidae	Heliometrinae	Promachocrinus	Promachocrinus kerguelensis	Marc Eléaume, Lenaïg G. Hemery	M. Eléaume	CEAMARC (2007/08-V3)	RV Aurora Australis	Beam Trawl	29-Dec-2007	Terre Adélie	Mer Durmont d'Urville		48EV194	-66.9333	144.6170	-325
Prk258	CRIAN404-09	HQ560263	TAPrk258Pr	H002	D		IE2009258	Museum National d'Histoire Naturelle, Paris	Echinodermata	Crinoidea	Comatulida	Antedonidae	Heliometrinae	Promachocrinus	Promachocrinus kerguelensis	Marc Eléaume, Lenaïg G. Hemery	M. Eléaume	CEAMARC (2007/08-V3)	RV Aurora Australis	Beam Trawl	29-Dec-2007	Terre Adélie	Mer Durmont d'Urville		48EV194	-66.9333	144.6170	-325
Prk7549	CRIAN405-09	HQ560264	TAPrk7549P	H006	E2		IE20097549	Museum National d'Histoire Naturelle, Paris	Echinodermata	Crinoidea	Comatulida	Antedonidae	Heliometrinae	Promachocrinus	Promachocrinus kerguelensis	Marc Eléaume, Lenaïg G. Hemery	M. Eléaume	CEAMARC (2007/08-V3)	RV Aurora Australis	Beam Trawl	29-Dec-2007	Terre Adélie	Mer Durmont d'Urville		48EV194	-66.9333	144.6170	-325
Prk6091	CRIAN406-09	HQ560265	TAPrk6091P	H006	E2		IE20096091	Museum National d'Histoire Naturelle, Paris	Echinodermata	Crinoidea	Comatulida	Antedonidae	Heliometrinae	Promachocrinus	Promachocrinus kerguelensis	Marc Eléaume, Lenaïg G. Hemery	M. Eléaume	CEAMARC (2007/08-V3)	RV Aurora Australis	Beam Trawl	29-Dec-2007	Terre Adélie	Mer Durmont d'Urville		48EV194	-66.9333	144.6170	-325
Prk6092	CRIAN407-09	HQ560266	TAPrk6092P	H006	E2		IE20096092	Museum National d'Histoire Naturelle, Paris	Echinodermata	Crinoidea	Comatulida	Antedonidae	Heliometrinae	Promachocrinus	Promachocrinus kerguelensis	Marc Eléaume, Lenaïg G. Hemery	M. Eléaume	CEAMARC (2007/08-V3)	RV Aurora Australis	Beam Trawl	29-Dec-2007	Terre Adélie	Mer Durmont d'Urville		48EV194	-66.9333	144.6170	-325
Prk6093	CRIAN408-09	HQ560267	TAPrk6093P	H006	E2		IE20096093	Museum National d'Histoire Naturelle, Paris	Echinodermata	Crinoidea	Comatulida	Antedonidae	Heliometrinae	Promachocrinus	Promachocrinus kerguelensis	Marc Eléaume, Lenaïg G. Hemery	M. Eléaume	CEAMARC (2007/08-V3)	RV Aurora Australis	Beam Trawl	29-Dec-2007	Terre Adélie	Mer Durmont d'Urville		48EV194	-66.9333	144.6170	-325
Prk6094	CRIAN409-09	HQ560268	TAPrk6094P	H012	F		IE20096094	Museum National d'Histoire Naturelle, Paris	Echinodermata	Crinoidea	Comatulida	Antedonidae	Heliometrinae	Promachocrinus	Promachocrinus kerguelensis	Marc Eléaume, Lenaïg G. Hemery	M. Eléaume	CEAMARC (2007/08-V3)	RV Aurora Australis	Beam Trawl	29-Dec-2007	Terre Adélie	Mer Durmont d'Urville		48EV194	-66.9333	144.6170	-325
Prk6095	CRIAN410-09	HQ560269	TAPrk6095P	H006	E2		IE20096095	Museum National d'Histoire Naturelle, Paris	Echinodermata	Crinoidea	Comatulida	Antedonidae	Heliometrinae	Promachocrinus	Promachocrinus kerguelensis	Marc Eléaume, Lenaïg G. Hemery	M. Eléaume	CEAMARC (2007/08-V3)	RV Aurora Australis	Beam Trawl	29-Dec-2007	Terre Adélie	Mer Durmont d'Urville		48EV194	-66.9333	144.6170	-325
Prk6096	CRIAN411-09	HQ560270	TAPrk6096P	H006	E2		IE20096096	Museum National d'Histoire Naturelle, Paris	Echinodermata	Crinoidea	Comatulida	Antedonidae	Heliometrinae	Promachocrinus	Promachocrinus kerguelensis	Marc Eléaume, Lenaïg G. Hemery	M. Eléaume	CEAMARC (2007/08-V3)	RV Aurora Australis	Beam Trawl	29-Dec-2007	Terre Adélie	Mer Durmont d'Urville		48EV194	-66.9333	144.6170	-325
Prk6097	CRIAN412-09	HQ560271	TAPrk6097P	H006	E2		IE20096097	Museum National d'Histoire Naturelle, Paris	Echinodermata	Crinoidea	Comatulida	Antedonidae	Heliometrinae	Promachocrinus	Promachocrinus kerguelensis	Marc Eléaume, Lenaïg G. Hemery	M. Eléaume	CEAMARC (2007/08-V3)	RV Aurora Australis	Beam Trawl	29-Dec-2007	Terre Adélie	Mer Durmont d'Urville		48EV194	-66.9333	144.6170	-325
Prk6098	CRIAN413-09	HQ560272	TAPrk6098P	H006	E2		IE20096098	Museum National d'Histoire Naturelle, Paris	Echinodermata	Crinoidea	Comatulida	Antedonidae	Heliometrinae	Promachocrinus	Promachocrinus kerguelensis	Marc Eléaume, Lenaïg G. Hemery	M. Eléaume	CEAMARC (2007/08-V3)	RV Aurora Australis	Beam Trawl	29-Dec-2007	Terre Adélie	Mer Durmont d'Urville		48EV194	-66.9333	144.6170	-325
Prk280	CRIAN414-09	HQ560273	TAPrk280Pr	H006	E2		IE2009280	Museum National d'Histoire Naturelle, Paris	Echinodermata	Crinoidea	Comatulida	Antedonidae	Heliometrinae	Promachocrinus	Promachocrinus kerguelensis	Marc Eléaume, Lenaïg G. Hemery	M. Eléaume	CEAMARC (2007/08-V3)	RV Aurora Australis	Beam Trawl	29-Dec-2007	Terre Adélie	Mer Durmont d'Urville		48EV194	-66.9333	144.6170	-325
Prk316	CRIAN415-09	HQ560274	TAPrk316Pr	H006	E2		IE2009316	Museum National d'Histoire Naturelle, Paris	Echinodermata	Crinoidea	Comatulida	Antedonidae	Heliometrinae	Promachocrinus	Promachocrinus kerguelensis	Marc Eléaume, Lenaïg G. Hemery	M. Eléaume	CEAMARC (2007/08-V3)	RV Aurora Australis	Beam Trawl	29-Dec-2007	Terre Adélie	Mer Durmont d'Urville		48EV194	-66.9333	144.6170	-325
Prk318	CRIAN416-09	HQ560275	TAPrk318Pr	H012	F		IE2009318	Museum National d'Histoire Naturelle, Paris	Echinodermata	Crinoidea	Comatulida	Antedonidae	Heliometrinae	Promachocrinus	Promachocrinus kerguelensis	Marc Eléaume, Lenaïg G. Hemery	M. Eléaume	CEAMARC (2007/08-V3)	RV Aurora Australis	Beam Trawl	29-Dec-2007	Terre Adélie	Mer Durmont d'Urville		48EV194	-66.9333	144.6170	-325
Prk322	CRIAN417-09	HQ560276	TAPrk322Pr	H006	E2		IE2009322	Museum National d'Histoire Naturelle, Paris	Echinodermata	Crinoidea	Comatulida	Antedonidae	Heliometrinae	Promachocrinus	Promachocrinus kerguelensis	Marc Eléaume, Lenaïg G. Hemery	M. Eléaume	CEAMARC (2007/08-V3)	RV Aurora Australis	Beam Trawl	29-Dec-2007	Terre Adélie	Mer Durmont d'Urville		48EV194	-66.9333	144.6170	-325
Prk324	CRIAN418-09	JN545470	TAPrk324Pr	H012	F		IE2009324	Museum National d'Histoire Naturelle, Paris	Echinodermata	Crinoidea	Comatulida	Antedonidae	Heliometrinae	Promachocrinus	Promachocrinus kerguelensis	Marc Eléaume, Lenaïg G. Hemery	M. Eléaume	CEAMARC (2007/08-V3)	RV Aurora Australis	Beam Trawl	29-Dec-2007	Terre Adélie	Mer Durmont d'Urville		48EV194	-66.9333	144.6170	-325
Prk6126	CRIAN451-09	HQ560308	TAPrk6126P	H045	D		IE20096126	Museum National d'Histoire Naturelle, Paris	Echinodermata	Crinoidea	Comatulida	Antedonidae	Heliometrinae	Promachocrinus	Promachocrinus kerguelensis	Marc Eléaume, Lenaïg G. Hemery	M. Eléaume	CEAMARC (2007/08-V3)	RV Aurora Australis	Beam Trawl	03-Jan-2008	Terre Adélie	Mer Durmont d'Urville		31EV268	-66.5833	145.0170	-429
Prk6127	CRIAN452-09	HQ560309	TAPrk6127P	H002	D		IE20096127	Museum National d'Histoire Naturelle, Paris	Echinodermata	Crinoidea	Comatulida	Antedonidae	Heliometrinae	Promachocrinus	Promachocrinus kerguelensis	Marc Eléaume, Lenaïg G. Hemery	M. Eléaume	CEAMARC (2007/08-V3)	RV Aurora Australis	Beam Trawl	03-Jan-2008	Terre Adélie	Mer Durmont d'Urville		31EV268	-66.5833	145.0170	-429
Prk6128	CRIAN453-09	HQ560310	TAPrk6128P	H009	C		IE20096128	Museum National d'Histoire Naturelle, Paris	Echinodermata	Crinoidea	Comatulida	Antedonidae	Heliometrinae	Promachocrinus	Promachocrinus kerguelensis	Marc Eléaume, Lenaïg G. Hemery	M. Eléaume	CEAMARC (2007/08-V3)	RV Aurora Australis	Beam Trawl	03-Jan-2008	Terre Adélie	Mer Durmont d'Urville		31EV268	-66.5833	145.0170	-429
Prk6129	CRIAN454-09	HQ560311	TAPrk6129P	H004	C		IE20096129	Museum National d'Histoire Naturelle, Paris	Echinodermata	Crinoidea	Comatulida	Antedonidae	Heliometrinae	Promachocrinus	Promachocrinus kerguelensis	Marc Eléaume, Lenaïg G. Hemery	M. Eléaume	CEAMARC (2007/08-V3)	RV Aurora Australis	Beam Trawl	03-Jan-2008	Terre Adélie	Mer Durmont d'Urville		31EV268	-66.5833	145.0170	-429
Prk6130	CRIAN455-09	HQ560312	TAPrk6130P	H008	C		IE20096130	Museum National d'Histoire Naturelle, Paris	Echinodermata	Crinoidea	Comatulida	Antedonidae	Heliometrinae	Promachocrinus	Promachocrinus kerguelensis	Marc Eléaume, Lenaïg G. Hemery	M. Eléaume	CEAMARC (2007/08-V3)	RV Aurora Australis	Beam Trawl	03-Jan-2008	Terre Adélie	Mer Durmont d'Urville		31EV268	-66.5833	145.0170	-429
Prk6131	CRIAN456-09	HQ560313	TAPrk6131P	H010	C		IE20096131	Museum National d'Histoire Naturelle, Paris	Echinodermata	Crinoidea	Comatulida	Antedonidae	Heliometrinae	Promachocrinus	Promachocrinus kerguelensis	Marc Eléaume, Lenaïg G. Hemery	M. Eléaume	CEAMARC (2007/08-V3)	RV Aurora Australis	Beam Trawl	03-Jan-2008	Terre Adélie	Mer Durmont d'Urville		31EV268	-66.5833	145.0170	-429
Prk6133	CRIAN458-09	HQ560314	TAPrk6133P	H001	B		IE20096133	Museum National d'Histoire Naturelle, Paris	Echinodermata	Crinoidea	Comatulida	Antedonidae	Heliometrinae	Promachocrinus	Promachocrinus kerguelensis	Marc Eléaume, Lenaïg G. Hemery	M. Eléaume	CEAMARC (2007/08-V3)	RV Aurora Australis	Beam Trawl	03-Jan-2008	Terre Adélie	Mer Durmont d'Urville		31EV268	-66.5833	145.0170	-429
Prk6134	CRIAN459-09	HQ560315	TAPrk6134P	H006	E2		IE20096134	Museum National d'Histoire Naturelle, Paris	Echinodermata	Crinoidea	Comatulida	Antedonidae	Heliometrinae	Promachocrinus	Promachocrinus kerguelensis	Marc Eléaume, Lenaïg G. Hemery	M. Eléaume	CEAMARC (2007/08-V3)	RV Aurora Australis	Beam Trawl	03-Jan-2008	Terre Adélie	Mer Durmont d'Urville		31EV268	-66.5833	145.0170	-429
Prk6135	CRIAN460-09	HQ560316	TAPrk6135P	H008	C		IE20096135	Museum National d'Histoire Naturelle, Paris	Echinodermata	Crinoidea	Comatulida	Antedonidae	Heliometrinae	Promachocrinus	Promachocrinus kerguelensis	Marc Eléaume, Lenaïg G. Hemery	M. Eléaume	CEAMARC (2007/08-V3)	RV Aurora Australis	Beam Trawl	03-Jan-2008	Terre Adélie	Mer Durmont d'Urville		31EV268	-66.5833	145.0170	-429
Prk6136	CRIAN461-09	HQ560317	TAPrk6136P	H010	C		IE20096136	Museum National d'Histoire Naturelle, Paris	Echinodermata	Crinoidea	Comatulida	Antedonidae	Heliometrinae	Promachocrinus	Promachocrinus kerguelensis	Marc Eléaume, Lenaïg G. Hemery	M. Eléaume	CEAMARC (2007/08-V3)	RV Aurora Australis	Beam Trawl	03-Jan-2008	Terre Adélie	Mer Durmont d'Urville		31EV268	-66.5833	145.0170	-429
Prk6137	CRIAN462-09	HQ560318	TAPrk6137P	H009	C		IE20096137	Museum National d'Histoire Naturelle, Paris	Echinodermata	Crinoidea	Comatulida	Antedonidae	Heliometrinae	Promachocrinus	Promachocrinus kerguelensis	Marc Eléaume, Lenaïg G. Hemery	M. Eléaume	CEAMARC (2007/08-V3)	RV Aurora Australis	Beam Trawl	03-Jan-2008	Terre Adélie	Mer Durmont d'Urville		31EV268	-66.5833	145.0170	-429
Prk6138	CRIAN463-09	HQ560319	TAPrk6138P	H009	C		IE20096138	Museum National d'Histoire Naturelle, Paris	Echinodermata	Crinoidea	Comatulida	Antedonidae	Heliometrinae	Promachocrinus	Promachocrinus kerguelensis	Marc Eléaume, Lenaïg G. Hemery	M. Eléaume	CEAMARC (2007/08-V3)	RV Aurora Australis	Beam Trawl	03-Jan-2008	Terre Adélie	Mer Durmont d'Urville		31EV268	-66.5833	145.0170	-429
Prk6139	CRIAN464-09	HQ560320	TAPrk6139P	H004	C		IE20096139	Museum National d'Histoire Naturelle, Paris	Echinodermata	Crinoidea	Comatulida	Antedonidae	Heliometrinae	Promachocrinus	Promachocrinus kerguelensis	Marc Eléaume, Lenaïg G. Hemery	M. Eléaume	CEAMARC (2007/08-V3)	RV Aurora Australis	Beam Trawl	03-Jan-2008	Terre Adélie	Mer Durmont d'Urville		31EV268	-66.5833	145.0170	-429
Prk6141	CRIAN466-09	HQ560322	TAPrk6141P	H008	C		IE20096141	Museum National d'Histoire Naturelle, Paris	Echinodermata	Crinoidea	Comatulida	Antedonidae	Heliometrinae	Promachocrinus	Promachocrinus kerguelensis	Marc Eléaume, Lenaïg G. Hemery	M. Eléaume	CEAMARC (2007/08-V3)	RV Aurora Australis	Beam Trawl	03-Jan-2008	Terre Adélie	Mer Durmont d'Urville		31EV268	-66.5833	145.0170	-429
Prk6142	CRIAN467-09	HQ560323	TAPrk6142P	H006	E2		IE20096142	Museum National d'Histoire Naturelle, Paris	Echinodermata	Crinoidea	Comatulida	Antedonidae	Heliometrinae	Promachocrinus	Promachocrinus kerguelensis	Marc Eléaume, Lenaïg G. Hemery	M. Eléaume	CEAMARC (2007/08-V3)	RV Aurora Australis	Beam Trawl	03-Jan-2008	Terre Adélie	Mer Durmont d'Urville		31EV268	-66.5833	145.0170	-429
Prk6143	CRIAN468-09	HQ560324	TAPrk6143P	H001	B		IE20096143	Museum National d'Histoire Naturelle, Paris	Echinodermata	Crinoidea	Comatulida	Antedonidae	Heliometrinae	Promachocrinus	Promachocrinus kerguelensis	Marc Eléaume, Lenaïg G. Hemery	M. Eléaume	CEAMARC (2007/08-V3)	RV Aurora Australis	Beam Trawl	03-Jan-2008	Terre Adélie	Mer Durmont d'Urville		31EV268	-66.5833	145.0170	-429
Prk6144	CRIAN469-09	HQ560325	TAPrk6144P	H004	C		IE20096144	Museum National d'Histoire Naturelle, Paris	Echinodermata	Crinoidea	Comatulida	Antedonidae	Heliometrinae	Promachocrinus	Promachocrinus kerguelensis	Marc Eléaume, Lenaïg G. Hemery	M. Eléaume	CEAMARC (2007/08-V3)	RV Aurora Australis	Beam Trawl	03-Jan-2008	Terre Adélie	Mer Durmont d'Urville		31EV268	-66.5833	145.0170	-429
Prk6145	CRIAN470-09	HQ560326	TAPrk6145P	H019	D		IE20096145	Museum National d'Histoire Naturelle, Paris	Echinodermata	Crinoidea	Comatulida	Antedonidae	Heliometrinae	Promachocrinus	Promachocrinus kerguelensis	Marc Eléaume, Lenaïg G. Hemery	M. Eléaume	CEAMARC (2007/08-V3)	RV Aurora Australis	Beam Trawl	03-Jan-2008	Terre Adélie	Mer Durmont d'Urville		31EV268	-66.5833	145.0170	-429
Prk6099	CRIAN419-09	HQ560277	TAPrk6099P	H010	C		IE20096099	Museum National d'Histoire Naturelle, Paris	Echinodermata	Crinoidea	Comatulida	Antedonidae	Heliometrinae	Promachocrinus	Promachocrinus kerguelensis	Marc Eléaume, Lenaïg G. Hemery	M. Eléaume	CEAMARC (2007/08-V3)	RV Aurora Australis	Beam Trawl	31-Dec-2007	Terre Adélie	Mer Durmont d'Urville		57EV225	-66.7500	145.0330	-632
Prk6100	CRIAN420-09	HQ560278	TAPrk6100P	H009	C		IE20096100	Museum National d'Histoire Naturelle, Paris	Echinodermata	Crinoidea	Comatulida	Antedonidae	Heliometrinae	Promachocrinus	Promachocrinus kerguelensis	Marc Eléaume, Lenaïg G. Hemery	M. Eléaume	CEAMARC (2007/08-V3)	RV Aurora Australis	Beam Trawl	31-Dec-2007	Terre Adélie	Mer Durmont d'Urville		57EV225	-66.7500	145.0330	-632
Prk6101	CRIAN421-09	HQ560279	TAPrk6101P	H009	C		IE20096101	Museum National d'Histoire Naturelle, Paris	Echinodermata	Crinoidea	Comatulida	Antedonidae	Heliometrinae	Promachocrinus	Promachocrinus kerguelensis	Marc Eléaume, Lenaïg G. Hemery	M. Eléaume	CEAMARC (2007/08-V3)	RV Aurora Australis	Beam Trawl	31-Dec-2007	Terre Adélie	Mer Durmont d'Urville		57EV225	-66.7500	145.0330	-632
Prk6102	CRIAN422-09	HQ560280	TAPrk6102P	H009	C		IE20096102	Museum National d'Histoire Naturelle, Paris	Echinodermata	Crinoidea	Comatulida	Antedonidae	Heliometrinae	Promachocrinus	Promachocrinus kerguelensis	Marc Eléaume, Lenaïg G. Hemery	M. Eléaume	CEAMARC (2007/08-V3)	RV Aurora Australis	Beam Trawl	31-Dec-2007	Terre Adélie	Mer Durmont d'Urville		57EV225	-66.7500	145.0330	-632
Prk6103	CRIAN423-09	HQ560281	TAPrk6103P	H010	C		IE20096103	Museum National d'Histoire Naturelle, Paris	Echinodermata	Crinoidea	Comatulida	Antedonidae	Heliometrinae	Promachocrinus	Promachocrinus kerguelensis	Marc Eléaume, Lenaïg G. Hemery	M. Eléaume	CEAMARC (2007/08-V3)	RV Aurora Australis	Beam Trawl	31-Dec-2007	Terre Adélie	Mer Durmont d'Urville		57EV225	-66.7500	145.0330	-632
Prk6104	CRIAN424-09	HQ560282	TAPrk6104P	H009	C		IE20096104	Museum National d'Histoire Naturelle, Paris	Echinodermata	Crinoidea	Comatulida	Antedonidae	Heliometrinae	Promachocrinus	Promachocrinus kerguelensis	Marc Eléaume, Lenaïg G. Hemery	M. Eléaume	CEAMARC (2007/08-V3)	RV Aurora Australis	Beam Trawl	31-Dec-2007	Terre Adélie	Mer Durmont d'Urville		57EV225	-66.7500	145.0330	-632
Prk6105	CRIAN425-09	HQ560283	TAPrk6105P	H004	C		IE20096105	Museum National d'Histoire Naturelle, Paris	Echinodermata	Crinoidea	Comatulida	Antedonidae	Heliometrinae	Promachocrinus	Promachocrinus kerguelensis	Marc Eléaume, Lenaïg G. Hemery	M. Eléaume	CEAMARC (2007/08-V3)	RV Aurora Australis	Beam Trawl	31-Dec-2007	Terre Adélie	Mer Durmont d'Urville		57EV225	-66.7500	145.0330	-632
Prk6106	CRIAN426-09	HQ560284	TAPrk6106P	H004	C		IE20096106	Museum National d'Histoire Naturelle, Paris	Echinodermata	Crinoidea	Comatulida	Antedonidae	Heliometrinae	Promachocrinus	Promachocrinus kerguelensis	Marc Eléaume, Lenaïg G. Hemery	M. Eléaume	CEAMARC (2007/08-V3)	RV Aurora Australis	Beam Trawl	31-Dec-2007	Terre Adélie	Mer Durmont d'Urville		57EV225	-66.7500	145.0330	-632
Prk6107	CRIAN427-09	HQ560285	TAPrk6107P	H005	B		IE20096107	Museum National d'Histoire Naturelle, Paris	Echinodermata	Crinoidea	Comatulida	Antedonidae	Heliometrinae	Promachocrinus	Promachocrinus kerguelensis	Marc Eléaume, Lenaïg G. Hemery	M. Eléaume	CEAMARC (2007/08-V3)	RV Aurora Australis	Beam Trawl	31-Dec-2007	Terre Adélie	Mer Durmont d'Urville		57EV225	-66.7500	145.0330	-632
Prk6108	CRIAN428-09	HQ560286	TAPrk6108P	H005	B		IE20096108	Museum National d'Histoire Naturelle, Paris	Echinodermata	Crinoidea	Comatulida	Antedonidae	Heliometrinae	Promachocrinus	Promachocrinus kerguelensis	Marc Eléaume, Lenaïg G. Hemery	M. Eléaume	CEAMARC (2007/08-V3)	RV Aurora Australis	Beam Trawl	31-Dec-2007	Terre Adélie	Mer Durmont d'Urville		57EV225	-66.7500	145.0330	-632
Prk6109	CRIAN429-09	HQ560287	TAPrk6109P	H005	B		IE20096109	Museum National d'Histoire Naturelle, Paris	Echinodermata	Crinoidea	Comatulida	Antedonidae	Heliometrinae	Promachocrinus	Promachocrinus kerguelensis	Marc Eléaume, Lenaïg G. Hemery	M. Eléaume	CEAMARC (2007/08-V3)	RV Aurora Australis	Beam Trawl	31-Dec-2007	Terre Adélie	Mer Durmont d'Urville		57EV225	-66.7500	145.0330	-632
Prk6110	CRIAN430-09	HQ560288	TAPrk6110P	H009	C		IE20096110	Museum National d'Histoire Naturelle, Paris	Echinodermata	Crinoidea	Comatulida	Antedonidae	Heliometrinae	Promachocrinus	Promachocrinus kerguelensis	Marc Eléaume, Lenaïg G. Hemery	M. Eléaume	CEAMARC (2007/08-V3)	RV Aurora Australis	Beam Trawl	31-Dec-2007	Terre Adélie	Mer Durmont d'Urville		57EV225	-66.7500	145.0330	-632
Prk6111	CRIAN431-09	HQ560289	TAPrk6111P	H042	C		IE20096111	Museum National d'Histoire Naturelle, Paris	Echinodermata	Crinoidea	Comatulida	Antedonidae	Heliometrinae	Promachocrinus	Promachocrinus kerguelensis	Marc Eléaume, Lenaïg G. Hemery	M. Eléaume	CEAMARC (2007/08-V3)	RV Aurora Australis	Beam Trawl	31-Dec-2007	Terre Adélie	Mer Durmont d'Urville		57EV225	-66.7500	145.0330	-632
Prk6112	CRIAN432-09	HQ560290	TAPrk6112P	H009	C		IE20096112	Museum National d'Histoire Naturelle, Paris	Echinodermata	Crinoidea	Comatulida	Antedonidae	Heliometrinae	Promachocrinus	Promachocrinus kerguelensis	Marc Eléaume, Lenaïg G. Hemery	M. Eléaume	CEAMARC (2007/08-V3)	RV Aurora Australis	Beam Trawl	31-Dec-2007	Terre Adélie	Mer Durmont d'Urville		57EV225	-66.7500	145.0330	-632
Prk6113	CRIAN433-09	HQ560291	TAPrk6113P	H009	C		IE20096113	Museum National d'Histoire Naturelle, Paris	Echinodermata	Crinoidea	Comatulida	Antedonidae	Heliometrinae	Promachocrinus	Promachocrinus kerguelensis	Marc Eléaume, Lenaïg G. Hemery	M. Eléaume	CEAMARC (2007/08-V3)	RV Aurora Australis	Beam Trawl	31-Dec-2007	Terre Adélie	Mer Durmont d'Urville		57EV225	-66.7500	145.0330	-632
Prk243	CRIAN434-09	HQ560292	TAPrk243Pr	H032	B		IE2009243	Museum National d'Histoire Naturelle, Paris	Echinodermata	Crinoidea	Comatulida	Antedonidae	Heliometrinae	Promachocrinus	Promachocrinus kerguelensis	Marc Eléaume, Lenaïg G. Hemery	M. Eléaume	CEAMARC (2007/08-V3)	RV Aurora Australis	Beam Trawl	31-Dec-2007	Terre Adélie	Mer Durmont d'Urville		57EV225	-66.7500	145.0330	-632
Prk6114	CRIAN435-09	HQ560293	TAPrk6114P	H010	C		IE20096114	Museum National d'Histoire Naturelle, Paris	Echinodermata	Crinoidea	Comatulida	Antedonidae	Heliometrinae	Promachocrinus	Promachocrinus kerguelensis	Marc Eléaume, Lenaïg G. Hemery	M. Eléaume	CEAMARC (2007/08-V3)	RV Aurora Australis	Beam Trawl	30-Dec-2007	Terre Adélie	Mer Durmont d'Urville		51EV215	-66.7500	145.4500	-525
Prk6115	CRIAN436-09	HQ560294	TAPrk6115P	H006	E2		IE20096115	Museum National d'Histoire Naturelle, Paris	Echinodermata	Crinoidea	Comatulida	Antedonidae	Heliometrinae	Promachocrinus	Promachocrinus kerguelensis	Marc Eléaume, Lenaïg G. Hemery	M. Eléaume	CEAMARC (2007/08-V3)	RV Aurora Australis	Beam Trawl	30-Dec-2007	Terre Adélie	Mer Durmont d'Urville		51EV215	-66.7500	145.4500	-525
Prk6116	CRIAN437-09	HQ560295	TAPrk6116P	H006	E2		IE20096116	Museum National d'Histoire Naturelle, Paris	Echinodermata	Crinoidea	Comatulida	Antedonidae	Heliometrinae	Promachocrinus	Promachocrinus kerguelensis	Marc Eléaume, Lenaïg G. Hemery	M. Eléaume	CEAMARC (2007/08-V3)	RV Aurora Australis	Beam Trawl	30-Dec-2007	Terre Adélie	Mer Durmont d'Urville		51EV215	-66.7500	145.4500	-525
Prk6117	CRIAN438-09	HQ560296	TAPrk6117P	H010	C		IE20096117	Museum National d'Histoire Naturelle, Paris	Echinodermata	Crinoidea	Comatulida	Antedonidae	Heliometrinae	Promachocrinus	Promachocrinus kerguelensis	Marc Eléaume, Lenaïg G. Hemery	M. Eléaume	CEAMARC (2007/08-V3)	RV Aurora Australis	Beam Trawl	30-Dec-2007	Terre Adélie	Mer Durmont d'Urville		51EV215	-66.7500	145.4500	-525
Prk6118	CRIAN439-09	HQ560297	TAPrk6118P	H006	E2		IE20096118	Museum National d'Histoire Naturelle, Paris	Echinodermata	Crinoidea	Comatulida	Antedonidae	Heliometrinae	Promachocrinus	Promachocrinus kerguelensis	Marc Eléaume, Lenaïg G. Hemery	M. Eléaume	CEAMARC (2007/08-V3)	RV Aurora Australis	Beam Trawl	30-Dec-2007	Terre Adélie	Mer Durmont d'Urville		51EV215	-66.7500	145.4500	-525
Prk6119	CRIAN440-09	HQ560298	TAPrk6119P	H006	E2		IE20096119	Museum National d'Histoire Naturelle, Paris	Echinodermata	Crinoidea	Comatulida	Antedonidae	Heliometrinae	Promachocrinus	Promachocrinus kerguelensis	Marc Eléaume, Lenaïg G. Hemery	M. Eléaume	CEAMARC (2007/08-V3)	RV Aurora Australis	Beam Trawl	30-Dec-2007	Terre Adélie	Mer Durmont d'Urville		51EV215	-66.7500	145.4500	-525
Prk6120	CRIAN441-09	HQ560299	TAPrk6120P	H009	C		IE20096120	Museum National d'Histoire Naturelle, Paris	Echinodermata	Crinoidea	Comatulida	Antedonidae	Heliometrinae	Promachocrinus	Promachocrinus kerguelensis	Marc Eléaume, Lenaïg G. Hemery	M. Eléaume	CEAMARC (2007/08-V3)	RV Aurora Australis	Beam Trawl	30-Dec-2007	Terre Adélie	Mer Durmont d'Urville		51EV215	-66.7500	145.4500	-525
Prk6121	CRIAN442-09	HQ560300	TAPrk6121P	H008	C		IE20096121	Museum National d'Histoire Naturelle, Paris	Echinodermata	Crinoidea	Comatulida	Antedonidae	Heliometrinae	Promachocrinus	Promachocrinus kerguelensis	Marc Eléaume, Lenaïg G. Hemery	M. Eléaume	CEAMARC (2007/08-V3)	RV Aurora Australis	Beam Trawl	30-Dec-2007	Terre Adélie	Mer Durmont d'Urville		51EV215	-66.7500	145.4500	-525
Prk6122	CRIAN443-09	HQ560301	TAPrk6122P	H032	B		IE20096122	Museum National d'Histoire Naturelle, Paris	Echinodermata	Crinoidea	Comatulida	Antedonidae	Heliometrinae	Promachocrinus	Promachocrinus kerguelensis	Marc Eléaume, Lenaïg G. Hemery	M. Eléaume	CEAMARC (2007/08-V3)	RV Aurora Australis	Beam Trawl	30-Dec-2007	Terre Adélie	Mer Durmont d'Urville		51EV215	-66.7500	145.4500	-525
Prk6123	CRIAN444-09	HQ560302	TAPrk6123P	H008	C		IE20096123	Museum National d'Histoire Naturelle, Paris	Echinodermata	Crinoidea	Comatulida	Antedonidae	Heliometrinae	Promachocrinus	Promachocrinus kerguelensis	Marc Eléaume, Lenaïg G. Hemery	M. Eléaume	CEAMARC (2007/08-V3)	RV Aurora Australis	Beam Trawl	30-Dec-2007	Terre Adélie	Mer Durmont d'Urville		51EV215	-66.7500	145.4500	-525
Prk6124	CRIAN445-09	HQ560303	TAPrk6124P	H010	C		IE20096124	Museum National d'Histoire Naturelle, Paris	Echinodermata	Crinoidea	Comatulida	Antedonidae	Heliometrinae	Promachocrinus	Promachocrinus kerguelensis	Marc Eléaume, Lenaïg G. Hemery	M. Eléaume	CEAMARC (2007/08-V3)	RV Aurora Australis	Beam Trawl	30-Dec-2007	Terre Adélie	Mer Durmont d'Urville		51EV215	-66.7500	145.4500	-525
Prk214	CRIAN446-09	JN545469	TAPrk214Pr	H012	F		IE2009214	Museum National d'Histoire Naturelle, Paris	Echinodermata	Crinoidea	Comatulida	Antedonidae	Heliometrinae	Promachocrinus	Promachocrinus kerguelensis	Marc Eléaume, Lenaïg G. Hemery	M. Eléaume	CEAMARC (2007/08-V3)	RV Aurora Australis	Beam Trawl	30-Dec-2007	Terre Adélie	Mer Durmont d'Urville		51EV215	-66.7500	145.4500	-525
Prk241	CRIAN447-09	HQ560304	TAPrk241Pr	H009	C		IE2009241	Museum National d'Histoire Naturelle, Paris	Echinodermata	Crinoidea	Comatulida	Antedonidae	Heliometrinae	Promachocrinus	Promachocrinus kerguelensis	Marc Eléaume, Lenaïg G. Hemery	M. Eléaume	CEAMARC (2007/08-V3)	RV Aurora Australis	Beam Trawl	30-Dec-2007	Terre Adélie	Mer Durmont d'Urville		51EV215	-66.7500	145.4500	-525
Prk251	CRIAN448-09	HQ560305	TAPrk251Pr	H005	B		IE2009251	Museum National d'Histoire Naturelle, Paris	Echinodermata	Crinoidea	Comatulida	Antedonidae	Heliometrinae	Promachocrinus	Promachocrinus kerguelensis	Marc Eléaume, Lenaïg G. Hemery	M. Eléaume	CEAMARC (2007/08-V3)	RV Aurora Australis	Beam Trawl	30-Dec-2007	Terre Adélie	Mer Durmont d'Urville		51EV215	-66.7500	145.4500	-525
Prk6125	CRIAN449-09	HQ560306	TAPrk6125P	H005	B		IE20096125	Museum National d'Histoire Naturelle, Paris	Echinodermata	Crinoidea	Comatulida	Antedonidae	Heliometrinae	Promachocrinus	Promachocrinus kerguelensis	Marc Eléaume, Lenaïg G. Hemery	M. Eléaume	CEAMARC (2007/08-V3)	RV Aurora Australis	Beam Trawl	30-Dec-2007	Terre Adélie	Mer Durmont d'Urville		51EV215	-66.7500	145.4500	-525
Prk314	CRIAN450-09	HQ560307	TAPrk314Pr	H009	C		IE2009314	Museum National d'Histoire Naturelle, Paris	Echinodermata	Crinoidea	Comatulida	Antedonidae	Heliometrinae	Promachocrinus	Promachocrinus kerguelensis	Marc Eléaume, Lenaïg G. Hemery	M. Eléaume	CEAMARC (2007/08-V3)	RV Aurora Australis	Beam Trawl	30-Dec-2007	Terre Adélie	Mer Durmont d'Urville		51EV215	-66.7500	145.4500	-525
MNA19041	CRIRS532-09	HM398570	RSMNA19041	H059	A		MNA 3251	Universita degli Studi di Genova	Echinodermata	Crinoidea	Comatulida	Antedonidae	Heliometrinae	Promachocrinus	Promachocrinus kerguelensis	Marc Eléaume, Lenaïg G. Hemery	S. Schiaparelli	BIOROSS 2004	RV Italica	Agassiz trawl	20/02/2004	Victoria Land	Ross Sea	Cape Russell	R4	-74.8333	164.0850	-208
MNA18991	CRIRS429-09	HM398475	RSMNA18991	H006	E2		MNA 3252	Universita degli Studi di Genova	Echinodermata	Crinoidea	Comatulida	Antedonidae	Heliometrinae	Promachocrinus	Promachocrinus kerguelensis	Marc Eléaume, Lenaïg G. Hemery	S. Schiaparelli	BIOROSS 2004	RV Italica	Agassiz trawl	21/02/2004	Victoria Land	Ross Sea	Cape Russell	R2	-74.8167	164.3000	-364
PK284	CRIRS101-09	GU804554	RSPK284Pro	H006	E2		36297	National Institute of Water and Atmospheric Research, Auckland	Echinodermata	Crinoidea	Comatulida	Antedonidae	Heliometrinae	Promachocrinus	Promachocrinus kerguelensis	Marc Eléaume	D. Bowden	TAN0802	RV Tangaroa	fish trawl	14-Feb-2008	Victoria Land	Ross Sea	Hut Point Peninsula	66	-75.6242	167.3210	-480
PK12	CRIRS102-09	GU804561	RSPK12Prom	H006	E2		36430	National Institute of Water and Atmospheric Research, Auckland	Echinodermata	Crinoidea	Comatulida	Antedonidae	Heliometrinae	Promachocrinus	Promachocrinus kerguelensis	Marc Eléaume	D. Bowden	TAN0802	RV Tangaroa	fish trawl	15-Feb-2008	Victoria Land	Ross Sea	Hut Point Peninsula	70	-76.7750	167.8360	-724
PK13	CRIRS103-09	GU804560	RSPK13Prom	H006	E2		36430	National Institute of Water and Atmospheric Research, Auckland	Echinodermata	Crinoidea	Comatulida	Antedonidae	Heliometrinae	Promachocrinus	Promachocrinus kerguelensis	Marc Eléaume	D. Bowden	TAN0802	RV Tangaroa	fish trawl	15-Feb-2008	Victoria Land	Ross Sea	Hut Point Peninsula	70	-76.7750	167.8360	-724
PK142	CRIRS089-09	JN545628	RSPK142Pro	H046	D		36210	National Institute of Water and Atmospheric Research, Auckland	Echinodermata	Crinoidea	Comatulida	Antedonidae	Heliometrinae	Promachocrinus	Promachocrinus kerguelensis	Marc Eléaume	D. Bowden	TAN0802	RV Tangaroa	beam trawl	14-Feb-2008	Victoria Land	Ross Sea	Hut Point Peninsula	61	-75.6217	169.8050	-520
PK143	CRIRS090-09	JN545629	RSPK143Pro	H056	D		36210	National Institute of Water and Atmospheric Research, Auckland	Echinodermata	Crinoidea	Comatulida	Antedonidae	Heliometrinae	Promachocrinus	Promachocrinus kerguelensis	Marc Eléaume	D. Bowden	TAN0802	RV Tangaroa	beam trawl	14-Feb-2008	Victoria Land	Ross Sea	Hut Point Peninsula	61	-75.6217	169.8050	-520
PK144	CRIRS091-09	JN545630	RSPK144Pro	H006	E2		36210	National Institute of Water and Atmospheric Research, Auckland	Echinodermata	Crinoidea	Comatulida	Antedonidae	Heliometrinae	Promachocrinus	Promachocrinus kerguelensis	Marc Eléaume	D. Bowden	TAN0802	RV Tangaroa	beam trawl	14-Feb-2008	Victoria Land	Ross Sea	Hut Point Peninsula	61	-75.6217	169.8050	-520
PK145	CRIRS092-09	JN545631	RSPK145Pro	H006	E2		36210	National Institute of Water and Atmospheric Research, Auckland	Echinodermata	Crinoidea	Comatulida	Antedonidae	Heliometrinae	Promachocrinus	Promachocrinus kerguelensis	Marc Eléaume	D. Bowden	TAN0802	RV Tangaroa	beam trawl	14-Feb-2008	Victoria Land	Ross Sea	Hut Point Peninsula	61	-75.6217	169.8050	-520
PK146	CRIRS093-09	JN545632	RSPK146Pro	H006	E2		36210	National Institute of Water and Atmospheric Research, Auckland	Echinodermata	Crinoidea	Comatulida	Antedonidae	Heliometrinae	Promachocrinus	Promachocrinus kerguelensis	Marc Eléaume	D. Bowden	TAN0802	RV Tangaroa	beam trawl	14-Feb-2008	Victoria Land	Ross Sea	Hut Point Peninsula	61	-75.6217	169.8050	-520
PK147	CRIRS094-09	JN545633	RSPK147Pro	H006	E2		36210	National Institute of Water and Atmospheric Research, Auckland	Echinodermata	Crinoidea	Comatulida	Antedonidae	Heliometrinae	Promachocrinus	Promachocrinus kerguelensis	Marc Eléaume	D. Bowden	TAN0802	RV Tangaroa	beam trawl	14-Feb-2008	Victoria Land	Ross Sea	Hut Point Peninsula	61	-75.6217	169.8050	-520
PK148	CRIRS095-09	JN545634	RSPK148Pro	H006	E2		36210	National Institute of Water and Atmospheric Research, Auckland	Echinodermata	Crinoidea	Comatulida	Antedonidae	Heliometrinae	Promachocrinus	Promachocrinus kerguelensis	Marc Eléaume	D. Bowden	TAN0802	RV Tangaroa	beam trawl	14-Feb-2008	Victoria Land	Ross Sea	Hut Point Peninsula	61	-75.6217	169.8050	-520
PK149	CRIRS096-09	GU804553	RSPK149Pro	H006	E2		36210	National Institute of Water and Atmospheric Research, Auckland	Echinodermata	Crinoidea	Comatulida	Antedonidae	Heliometrinae	Promachocrinus	Promachocrinus kerguelensis	Marc Eléaume	D. Bowden	TAN0802	RV Tangaroa	beam trawl	14-Feb-2008	Victoria Land	Ross Sea	Hut Point Peninsula	61	-75.6217	169.8050	-520
PK150	CRIRS097-09	GU804552	RSPK150Pro	H006	E2		36210	National Institute of Water and Atmospheric Research, Auckland	Echinodermata	Crinoidea	Comatulida	Antedonidae	Heliometrinae	Promachocrinus	Promachocrinus kerguelensis	Marc Eléaume	D. Bowden	TAN0802	RV Tangaroa	beam trawl	14-Feb-2008	Victoria Land	Ross Sea	Hut Point Peninsula	61	-75.6217	169.8050	-520
PK151	CRIRS098-09	GU804557	RSPK151Pro	H003	E1		36210	National Institute of Water and Atmospheric Research, Auckland	Echinodermata	Crinoidea	Comatulida	Antedonidae	Heliometrinae	Promachocrinus	Promachocrinus kerguelensis	Marc Eléaume	D. Bowden	TAN0802	RV Tangaroa	beam trawl	14-Feb-2008	Victoria Land	Ross Sea	Hut Point Peninsula	61	-75.6217	169.8050	-520
PK152	CRIRS099-09	GU804556	RSPK152Pro	H006	E2		36210	National Institute of Water and Atmospheric Research, Auckland	Echinodermata	Crinoidea	Comatulida	Antedonidae	Heliometrinae	Promachocrinus	Promachocrinus kerguelensis	Marc Eléaume	D. Bowden	TAN0802	RV Tangaroa	beam trawl	14-Feb-2008	Victoria Land	Ross Sea	Hut Point Peninsula	61	-75.6217	169.8050	-520
PK153	CRIRS100-09	GU804555	RSPK153Pro	H006	E2		36210	National Institute of Water and Atmospheric Research, Auckland	Echinodermata	Crinoidea	Comatulida	Antedonidae	Heliometrinae	Promachocrinus	Promachocrinus kerguelensis	Marc Eléaume	D. Bowden	TAN0802	RV Tangaroa	beam trawl	14-Feb-2008	Victoria Land	Ross Sea	Hut Point Peninsula	61	-75.6217	169.8050	-520
PK76	CRIRS047-09	JN545587	RSPK76Prom	H003	E1		36137	National Institute of Water and Atmospheric Research, Auckland	Echinodermata	Crinoidea	Comatulida	Antedonidae	Heliometrinae	Promachocrinus	Promachocrinus kerguelensis	Marc Eléaume	D. Bowden	TAN0802	RV Tangaroa	fish trawl	14-Feb-2008	Victoria Land	Ross Sea	Hut Point Peninsula	56	-75.6330	169.8500	-525
PK77	CRIRS048-09	JN545588	RSPK77Prom	H006	E2		36137	National Institute of Water and Atmospheric Research, Auckland	Echinodermata	Crinoidea	Comatulida	Antedonidae	Heliometrinae	Promachocrinus	Promachocrinus kerguelensis	Marc Eléaume	D. Bowden	TAN0802	RV Tangaroa	fish trawl	14-Feb-2008	Victoria Land	Ross Sea	Hut Point Peninsula	56	-75.6330	169.8500	-525
PK78	CRIRS049-09	JN545589	RSPK78Prom	H006	E2		36137	National Institute of Water and Atmospheric Research, Auckland	Echinodermata	Crinoidea	Comatulida	Antedonidae	Heliometrinae	Promachocrinus	Promachocrinus kerguelensis	Marc Eléaume	D. Bowden	TAN0802	RV Tangaroa	fish trawl	14-Feb-2008	Victoria Land	Ross Sea	Hut Point Peninsula	56	-75.6330	169.8500	-525
PK79	CRIRS050-09	JN545590	RSPK79Prom	H006	E2		36137	National Institute of Water and Atmospheric Research, Auckland	Echinodermata	Crinoidea	Comatulida	Antedonidae	Heliometrinae	Promachocrinus	Promachocrinus kerguelensis	Marc Eléaume	D. Bowden	TAN0802	RV Tangaroa	fish trawl	14-Feb-2008	Victoria Land	Ross Sea	Hut Point Peninsula	56	-75.6330	169.8500	-525
PK80	CRIRS051-09	JN545591	RSPK80Prom	H006	E2		36137	National Institute of Water and Atmospheric Research, Auckland	Echinodermata	Crinoidea	Comatulida	Antedonidae	Heliometrinae	Promachocrinus	Promachocrinus kerguelensis	Marc Eléaume	D. Bowden	TAN0802	RV Tangaroa	fish trawl	14-Feb-2008	Victoria Land	Ross Sea	Hut Point Peninsula	56	-75.6330	169.8500	-525
PK81	CRIRS052-09	JN545592	RSPK81Prom	H006	E2		36137	National Institute of Water and Atmospheric Research, Auckland	Echinodermata	Crinoidea	Comatulida	Antedonidae	Heliometrinae	Promachocrinus	Promachocrinus kerguelensis	Marc Eléaume	D. Bowden	TAN0802	RV Tangaroa	fish trawl	14-Feb-2008	Victoria Land	Ross Sea	Hut Point Peninsula	56	-75.6330	169.8500	-525
PK82	CRIRS053-09	JN545593	RSPK82Prom	H006	E2		36137	National Institute of Water and Atmospheric Research, Auckland	Echinodermata	Crinoidea	Comatulida	Antedonidae	Heliometrinae	Promachocrinus	Promachocrinus kerguelensis	Marc Eléaume	D. Bowden	TAN0802	RV Tangaroa	fish trawl	14-Feb-2008	Victoria Land	Ross Sea	Hut Point Peninsula	56	-75.6330	169.8500	-525
PK83	CRIRS054-09	JN545594	RSPK83Prom	H006	E2		36137	National Institute of Water and Atmospheric Research, Auckland	Echinodermata	Crinoidea	Comatulida	Antedonidae	Heliometrinae	Promachocrinus	Promachocrinus kerguelensis	Marc Eléaume	D. Bowden	TAN0802	RV Tangaroa	fish trawl	14-Feb-2008	Victoria Land	Ross Sea	Hut Point Peninsula	56	-75.6330	169.8500	-525
PK84	CRIRS055-09	JN545595	RSPK84Prom	H006	E2		36137	National Institute of Water and Atmospheric Research, Auckland	Echinodermata	Crinoidea	Comatulida	Antedonidae	Heliometrinae	Promachocrinus	Promachocrinus kerguelensis	Marc Eléaume	D. Bowden	TAN0802	RV Tangaroa	fish trawl	14-Feb-2008	Victoria Land	Ross Sea	Hut Point Peninsula	56	-75.6330	169.8500	-525
PK85	CRIRS056-09	JN545596	RSPK85Prom	H003	E1		36137	National Institute of Water and Atmospheric Research, Auckland	Echinodermata	Crinoidea	Comatulida	Antedonidae	Heliometrinae	Promachocrinus	Promachocrinus kerguelensis	Marc Eléaume	D. Bowden	TAN0802	RV Tangaroa	fish trawl	14-Feb-2008	Victoria Land	Ross Sea	Hut Point Peninsula	56	-75.6330	169.8500	-525
PK86	CRIRS057-09	JN545597	RSPK86Prom	H006	E2		36137	National Institute of Water and Atmospheric Research, Auckland	Echinodermata	Crinoidea	Comatulida	Antedonidae	Heliometrinae	Promachocrinus	Promachocrinus kerguelensis	Marc Eléaume	D. Bowden	TAN0802	RV Tangaroa	fish trawl	14-Feb-2008	Victoria Land	Ross Sea	Hut Point Peninsula	56	-75.6330	169.8500	-525
PK87	CRIRS058-09	JN545598	RSPK87Prom	H003	E1		36137	National Institute of Water and Atmospheric Research, Auckland	Echinodermata	Crinoidea	Comatulida	Antedonidae	Heliometrinae	Promachocrinus	Promachocrinus kerguelensis	Marc Eléaume	D. Bowden	TAN0802	RV Tangaroa	fish trawl	14-Feb-2008	Victoria Land	Ross Sea	Hut Point Peninsula	56	-75.6330	169.8500	-525
PK88	CRIRS059-09	JN545599	RSPK88Prom	H006	E2		36137	National Institute of Water and Atmospheric Research, Auckland	Echinodermata	Crinoidea	Comatulida	Antedonidae	Heliometrinae	Promachocrinus	Promachocrinus kerguelensis	Marc Eléaume	D. Bowden	TAN0802	RV Tangaroa	fish trawl	14-Feb-2008	Victoria Land	Ross Sea	Hut Point Peninsula	56	-75.6330	169.8500	-525
PK89	CRIRS060-09	JN545600	RSPK89Prom	H057	E2		36137	National Institute of Water and Atmospheric Research, Auckland	Echinodermata	Crinoidea	Comatulida	Antedonidae	Heliometrinae	Promachocrinus	Promachocrinus kerguelensis	Marc Eléaume	D. Bowden	TAN0802	RV Tangaroa	fish trawl	14-Feb-2008	Victoria Land	Ross Sea	Hut Point Peninsula	56	-75.6330	169.8500	-525
PK91	CRIRS061-09	JN545601	RSPK91Prom	H006	E2		36137	National Institute of Water and Atmospheric Research, Auckland	Echinodermata	Crinoidea	Comatulida	Antedonidae	Heliometrinae	Promachocrinus	Promachocrinus kerguelensis	Marc Eléaume	D. Bowden	TAN0802	RV Tangaroa	fish trawl	14-Feb-2008	Victoria Land	Ross Sea	Hut Point Peninsula	56	-75.6330	169.8500	-525
PK92	CRIRS062-09	JN545602	RSPK92Prom	H003	E1		36137	National Institute of Water and Atmospheric Research, Auckland	Echinodermata	Crinoidea	Comatulida	Antedonidae	Heliometrinae	Promachocrinus	Promachocrinus kerguelensis	Marc Eléaume	D. Bowden	TAN0802	RV Tangaroa	fish trawl	14-Feb-2008	Victoria Land	Ross Sea	Hut Point Peninsula	56	-75.6330	169.8500	-525
PK93	CRIRS063-09	JN545603	RSPK93Prom	H006	E2		36137	National Institute of Water and Atmospheric Research, Auckland	Echinodermata	Crinoidea	Comatulida	Antedonidae	Heliometrinae	Promachocrinus	Promachocrinus kerguelensis	Marc Eléaume	D. Bowden	TAN0802	RV Tangaroa	fish trawl	14-Feb-2008	Victoria Land	Ross Sea	Hut Point Peninsula	56	-75.6330	169.8500	-525
PK94	CRIRS064-09	JN545604	RSPK94Prom	H006	E2		36137	National Institute of Water and Atmospheric Research, Auckland	Echinodermata	Crinoidea	Comatulida	Antedonidae	Heliometrinae	Promachocrinus	Promachocrinus kerguelensis	Marc Eléaume	D. Bowden	TAN0802	RV Tangaroa	fish trawl	14-Feb-2008	Victoria Land	Ross Sea	Hut Point Peninsula	56	-75.6330	169.8500	-525
PK95	CRIRS065-09	JN545605	RSPK95Prom	H003	E1		36137	National Institute of Water and Atmospheric Research, Auckland	Echinodermata	Crinoidea	Comatulida	Antedonidae	Heliometrinae	Promachocrinus	Promachocrinus kerguelensis	Marc Eléaume	D. Bowden	TAN0802	RV Tangaroa	fish trawl	14-Feb-2008	Victoria Land	Ross Sea	Hut Point Peninsula	56	-75.6330	169.8500	-525
PK96	CRIRS066-09	JN545606	RSPK96Prom	H006	E2		36137	National Institute of Water and Atmospheric Research, Auckland	Echinodermata	Crinoidea	Comatulida	Antedonidae	Heliometrinae	Promachocrinus	Promachocrinus kerguelensis	Marc Eléaume	D. Bowden	TAN0802	RV Tangaroa	fish trawl	14-Feb-2008	Victoria Land	Ross Sea	Hut Point Peninsula	56	-75.6330	169.8500	-525
PK97	CRIRS067-09	JN545607	RSPK97Prom	H006	E2		36137	National Institute of Water and Atmospheric Research, Auckland	Echinodermata	Crinoidea	Comatulida	Antedonidae	Heliometrinae	Promachocrinus	Promachocrinus kerguelensis	Marc Eléaume	D. Bowden	TAN0802	RV Tangaroa	fish trawl	14-Feb-2008	Victoria Land	Ross Sea	Hut Point Peninsula	56	-75.6330	169.8500	-525
PK98	CRIRS068-09	JN545608	RSPK98Prom	H006	E2		36137	National Institute of Water and Atmospheric Research, Auckland	Echinodermata	Crinoidea	Comatulida	Antedonidae	Heliometrinae	Promachocrinus	Promachocrinus kerguelensis	Marc Eléaume	D. Bowden	TAN0802	RV Tangaroa	fish trawl	14-Feb-2008	Victoria Land	Ross Sea	Hut Point Peninsula	56	-75.6330	169.8500	-525
PK99	CRIRS069-09	JN545609	RSPK99Prom	H001	B		36137	National Institute of Water and Atmospheric Research, Auckland	Echinodermata	Crinoidea	Comatulida	Antedonidae	Heliometrinae	Promachocrinus	Promachocrinus kerguelensis	Marc Eléaume	D. Bowden	TAN0802	RV Tangaroa	fish trawl	14-Feb-2008	Victoria Land	Ross Sea	Hut Point Peninsula	56	-75.6330	169.8500	-525
PK100	CRIRS070-09	JN545610	RSPK100Pro	H006	E2		36137	National Institute of Water and Atmospheric Research, Auckland	Echinodermata	Crinoidea	Comatulida	Antedonidae	Heliometrinae	Promachocrinus	Promachocrinus kerguelensis	Marc Eléaume	D. Bowden	TAN0802	RV Tangaroa	fish trawl	14-Feb-2008	Victoria Land	Ross Sea	Hut Point Peninsula	56	-75.6330	169.8500	-525
[truncated: 228 more rows]
